# Supplementary material for: Data release: targeted systematic literature search for tick and tick-borne pathogen distributions in six countries in sub-Saharan Africa from 1901 to 2020
Source: Parasit Vectors. 2024 Feb 22;17:84. doi: 10.1186/s13071-023-06086-4 (PMC10885379; doi:10.1186/s13071-023-06086-4)
Supplement: Supplementary file 2 — Additional file 2: Dataset S1. Excel sheet of all articles and data. [file 13071_2023_6086_MOESM2_ESM.xlsx]

## Sheet: Sheet1
Sequence	SubmitterOrganization	SubmitterWebSite	SubmitterPerson	SubmitterEmail	SubmitterAddress	DateLastModified	Collector	InstitutionCode	CollectionCode	CatalogNumber	GlobalUniqueIdentifier	GenBankNum	BasisOfRecord	Source	RelatedInformation	InformationWithheld	Kingdom	Phylum	Class	Order_	Family	Genus	Species	AuthorYearOfScientificName	VerbatimScientificName	ScientificName	IdentifiedBy	DateIdentified	IdentificationMethod	IdentificationConfidence	IdentificationRemarks	EarliestDateCollected	LatestDateCollected	VerbatimCollectingDate	TimeCollected	Country	StateProvince	County	Locality	DecimalLongitude	DecimalLatitude	GeodeticDatum	VerbatimLongitude	VerbatimLatitude	VerbatimCoordinates	VerbatimCoordinateSystem	CoordinateUncertaintyInMeters	GeoreferenceProtocol	GeoreferenceSources
448	George Mason University	https://chhs.gmu.edu/	Wofford, Rachel	rwofford@gmu.edu	4400 University Drive, Fairfax, Virginia 22030	2021-02-11							Human observation	Feleke, A., Petros, B., Mulatu, W., Lemecha, H., Wossene, A., & Rege, J.E.O. (2007). Resistance of Abigar, Guraghe, Horro and Sheko Breeds of Cattle to Tick Infestation in Ghibe - Tolley Valley. Bull. Anim. Hlth. Prod. Afr., 55:163-174.			Animalia	Arthropoda	Arachnida	Ixodida	Ixodidae	Haemaphysalis	aciculifer	Warburton, 1913	Haemaphysalis aciculifer	Haemaphysalis aciculifer			Morphology		Hoogerstaal, H. (1956). African Ixodidae 1. Ticks of the Sudan with special reference to Equatorial Province and with Preliminary Review of the Genusa Boophilus, Margaroups and Hyalomma. US Navy, Washington, DC.; Mattysse, J.G. and Colobo, M.H. 1987. The Ixodid Ticks of Uganda. Entomological Society fo America, College Park, Maryland, 298pp.; Morel, P.C. 1980. Study on Ethiopian Ticks. IEMVT, Min…			between January and October 2002		Ethiopia			Ghibe Valley at a location in Gullele/Tolley area	39.5	9	WGS84	37deg30'E	8deg15'N	8deg15'N, 37deg30'E	Degrees minutes seconds	941500	https://manisnet.org	GeoNames (Federal Democratic Republic of Ethiopia; independent political entity; GeoNames ID 337996)
459	George Mason University	https://chhs.gmu.edu/	Wofford, Rachel	rwofford@gmu.edu	4400 University Drive, Fairfax, Virginia 22030	2021-02-11							Human observation	Feleke, A., Petros, B., Mulatu, W., Lemecha, H., Wossene, A., & Rege, J.E.O. (2007). Resistance of Abigar, Guraghe, Horro and Sheko Breeds of Cattle to Tick Infestation in Ghibe - Tolley Valley. Bull. Anim. Hlth. Prod. Afr., 55:163-174.			Animalia	Arthropoda	Arachnida	Ixodida	Ixodidae	Haemaphysalis	aciculifer	Warburton, 1913	Haemaphysalis aciculifer	Haemaphysalis aciculifer			Morphology		Hoogerstaal, H. (1956). African Ixodidae 1. Ticks of the Sudan with special reference to Equatorial Province and with Preliminary Review of the Genusa Boophilus, Margaroups and Hyalomma. US Navy, Washington, DC.; Mattysse, J.G. and Colobo, M.H. 1987. The Ixodid Ticks of Uganda. Entomological Society fo America, College Park, Maryland, 298pp.; Morel, P.C. 1980. Study on Ethiopian Ticks. IEMVT, Min…			between January and October 2002		Ethiopia			Ghibe Valley at a location in Gullele/Tolley area	39.5	9	WGS84	37deg30'E	8deg15'N	8deg15'N, 37deg30'E	Degrees minutes seconds	941500	https://manisnet.org	GeoNames (Federal Democratic Republic of Ethiopia; independent political entity; GeoNames ID 337996)
481	George Mason University	https://chhs.gmu.edu/	Wofford, Rachel	rwofford@gmu.edu	4400 University Drive, Fairfax, Virginia 22030	2021-02-11							Human observation	Feleke, A., Petros, B., Mulatu, W., Lemecha, H., Wossene, A., & Rege, J.E.O. (2007). Resistance of Abigar, Guraghe, Horro and Sheko Breeds of Cattle to Tick Infestation in Ghibe - Tolley Valley. Bull. Anim. Hlth. Prod. Afr., 55:163-174.			Animalia	Arthropoda	Arachnida	Ixodida	Ixodidae	Haemaphysalis	aciculifer	Warburton, 1913	Haemaphysalis aciculifer	Haemaphysalis aciculifer			Morphology		Hoogerstaal, H. (1956). African Ixodidae 1. Ticks of the Sudan with special reference to Equatorial Province and with Preliminary Review of the Genusa Boophilus, Margaroups and Hyalomma. US Navy, Washington, DC.; Mattysse, J.G. and Colobo, M.H. 1987. The Ixodid Ticks of Uganda. Entomological Society fo America, College Park, Maryland, 298pp.; Morel, P.C. 1980. Study on Ethiopian Ticks. IEMVT, Min…			between January and October 2002		Ethiopia			Ghibe Valley at a location in Gullele/Tolley area	39.5	9	WGS84	37deg30'E	8deg15'N	8deg15'N, 37deg30'E	Degrees minutes seconds	941500	https://manisnet.org	GeoNames (Federal Democratic Republic of Ethiopia; independent political entity; GeoNames ID 337996)
491	George Mason University	https://chhs.gmu.edu/	Wofford, Rachel	rwofford@gmu.edu	4400 University Drive, Fairfax, Virginia 22030	2021-02-11							Human observation	Feleke, A., Petros, B., Lemecha, H., Wossene, A., Mulatu, W., & Rege, E.J.O. (2008). Study on monthly dynamics of ticks and seroprevalence of Anaplasma marginale, Babesia bigemina and Theileria mutans in four indigenous breeds of cattle in Ghibe Valley, Ethiopia. Ethiop. J. Sci., 31(1):11-20.			Animalia	Arthropoda	Arachnida	Ixodida	Ixodidae	Haemaphysalis	aciculifer	Warburton, 1913	H. aciculifer	Haemaphysalis aciculifer			Morphology		Hoogstraal, H. (1956). African Ixodidea, Ticks of Sudan. U.S. Naval Med. Res. Washington DC, 1589 pp.; Mathysse, J.G. and Colobo, M.H. (1987). The Ixodid Ticks of Uganda. Entomological Society of America, College Park, Maryland, 289 pp.; Morel, P.C. (1980). Study on Ethiopian Ticks. IEMVT, Minishtre des Affares d' etageres, 332 pp.			between January and October 2002		Ethiopia			Ghibe Valley in a joint- project experimental station of International Livestock Research Institute (ILRI) and Ethiopian Institute of Agricultural Research (EIAR)	39.5	9	WGS84	37deg30'E	8deg15'N	8deg15'N, 37deg30'E	Degrees minutes seconds	941500	https://manisnet.org	GeoNames (Federal Democratic Republic of Ethiopia; independent political entity; GeoNames ID 337996)
738	George Mason University	https://chhs.gmu.edu/	Wofford, Rachel	rwofford@gmu.edu	4400 University Drive, Fairfax, Virginia 22030	2021-02-11							Human observation	Kigaye, M.K., Jiffar, T. (1991). A Survey of Ectoparasites of Cattle in Harar and Dire Dawa Districts, Hararghe Administrative Region of Ethiopia. Bull. Anim. Hlth. Prod. Afr., 39:15-24.			Animalia	Arthropoda	Arachnida	Ixodida	Ixodidae	Haemaphysalis	aciculifer	Warburton, 1913	Haemaphysalis aciculifer	Haemaphysalis aciculifer			Morphology		Hoogerstaal, H. (1956). African Ixodidae 1. Ticks of the Sudan with special reference to Equatorial Province and with Preliminary Review of the Genusa Boophilus, Margaroups and Hyalomma. US Navy, Washington, DC.; Rageau, I., and Vernent, G. (1953). Ann. Parasit. Hum. comp. 28(1-2):60.			Jan. - Dec. 1985		Ethiopia			Alemaya Campus in Harar and Dire Dawa Districts, Hararghe Administrative Region	42.0024	8.70114	WGS84	between 40degE and 47degN	between 4degN and 11degN	between 4degN and 11degN, between 40degE and 47degN	Degrees minutes seconds	129860	https://manisnet.org	Gazetter: Geonames (East Harerghe Zone; second-order administrative division; Gepname ID: 7732970; Rachel Wofford; 2/1/2021)
990	George Mason University	https://chhs.gmu.edu/	Wofford, Rachel	rwofford@gmu.edu	4400 University Drive, Fairfax, Virginia 22030	2021-02-11							Human observation	MeKonnen, S., Hussein, I., & Bedane, B. (2001). The distribution of ixodid ticks (Acari: Ixodidae) in Central Ethiopia. Onderstepoort Jounral of Veterinary Research, 68:243-251.			Animalia	Arthropoda	Arachnida	Ixodida	Ixodidae	Hyalomma	aciculifer	Warburton, 1913	Hyalomma aciculifer	Hyalomma aciculifer			Morphology		Hoogerstaal, H. (1956). African Ixodidae 1. Ticks of the Sudan with special reference to Equatorial Province and with Preliminary Review of the Genusa Boophilus, Margaroups and Hyalomma. US Navy, Washington, DC.; Kaiser, MN. 1987. Report on tick taxonomy and biology. AG: DP Eth/83/023 Tick Survey. Consultant report. Rome: FAO.; Matthysse, JH & Colbo MH. 1987. The Ixodid ticks of Uganda. Maryland,…			July 1996 to June 1998		Ethiopia			13 districts within the East Shoa Administrative Zone	38.8481	8.21353	WGS84					160000	https://manisnet.org	GeoNames (East Shewa Zone; second-order administrative division; GeoNames ID 7670720)
1116	George Mason University	https://chhs.gmu.edu/	Wofford, Rachel	rwofford@gmu.edu	4400 University Drive, Fairfax, Virginia 22030	2021-02-11							Human observation	Pegram, R.G. (1981). Ticks (Acari: Ixodoidea) of Ethiopia. I. Distribution, ecology and host relationship of species infesting livestock. Bull. Ent. Res. 71, 399-359.			Animalia	Arthropoda	Arachnida	Ixodida	Ixodidae	Haemaphysalis	aciculifer	Warburton, 1913	Haemaphysalis aciculifer	Haemaphysalis aciculifer			Morphology		Hoogerstaal, H. (1956). African Ixodidae 1. Ticks of the Sudan with special reference to Equatorial Province and with Preliminary Review of the Genusa Boophilus, Margaroups and Hyalomma. US Navy, Washington, DC.			between 1972 and 1977		Ethiopia				39.5	9	WGS84					941500	https://manisnet.org	GeoNames (Federal Democratic Republic of Ethiopia; independent political entity; GeoNames ID 337996)
1737	Smithsonian National Zoo	https://nationalzoo.si.edu/	Matulis, Graham	gmatulis@masonlive.gmu.edu	3001 Connecticut Ave NW, Washington, DC 20008	2021-02-11							Human observation	Punyua, D. K., & Newson, R. M. (1985). The brown ear tick Rhipicephalus appendiculatus Neumann (Acarina: Ixodidae) and associated tick species on wild and domestic hosts at Muguga, Kenya. The Journal of parasitology, 71(2), 248–252.			Animalia	Arthropoda	Arachnida	Ixodida	Ixodidae	Haemaphysalis	aciculifer	Warburton, 1913	Haemaphysalis aciculifer	Haemaphysalis aciculifer			Morphology		HOOGSTRAAL, H. 1956. Africa Ixodoidea. I. Ticks of the Sudan (with special reference to Equitorial Province and with preliminary reviews of the gen- era Boophilus, Margaropus and Hyalomma). De- partment of the Navy, Bureau of Medical Surgery, Washington, D.C., 1,101 p. THEILER, G. 1945. Ticks in the South African Zoo- logical survey collection. V. Three African Hae- maphysalids parasitic on domes…			10/1973-10/1976		Kenya			Muguga	36.6549	-1.25055	WGS84					1700	https://manisnet.org	Gazetteer: GeoNames: Muguga, populated place; GeoNames ID: 185991, Pecor D Jan 2021
1742	Smithsonian National Zoo	https://nationalzoo.si.edu/	Matulis, Graham	gmatulis@masonlive.gmu.edu	3001 Connecticut Ave NW, Washington, DC 20008	2021-02-11							Human observation	Punyua, D. K., & Newson, R. M. (1985). The brown ear tick Rhipicephalus appendiculatus Neumann (Acarina: Ixodidae) and associated tick species on wild and domestic hosts at Muguga, Kenya. The Journal of parasitology, 71(2), 248–252.			Animalia	Arthropoda	Arachnida	Ixodida	Ixodidae	Haemaphysalis	aciculifer	Warburton, 1913	Haemaphysalis aciculifer	Haemaphysalis aciculifer			Morphology		HOOGSTRAAL, H. 1956. Africa Ixodoidea. I. Ticks of the Sudan (with special reference to Equitorial Province and with preliminary reviews of the gen- era Boophilus, Margaropus and Hyalomma). De- partment of the Navy, Bureau of Medical Surgery, Washington, D.C., 1,101 p. THEILER, G. 1945. Ticks in the South African Zoo- logical survey collection. V. Three African Hae- maphysalids parasitic on domes…			10/1973-10/1976		Kenya			Muguga	36.6549	-1.25055	WGS84					1700	https://manisnet.org	Gazetteer: GeoNames: Muguga, populated place; GeoNames ID: 185991, Pecor D Jan 2021
2871	Smithsonian National Zoo	https://nationalzoo.si.edu/	Matulis, Graham	gmatulis@masonlive.gmu.edu	3001 Connecticut Ave NW, Washington, DC 20008	2021-02-11	S.A. Neave						Human observation	Hoogstraal, H., & el-Kammah, K. M. (1972). Notes on African Haemaphysalis ticks. X. H. (Kaiseriana) aciculifer Warburton and H. (K.) rugosa Santos Dias, the African representatives of the Spinigera sugroup (Ixodoidea: Ixodidae). The Journal of parasitology, 58(5), 960–978.			Animalia	Arthropoda	Arachnida	Ixodida	Ixodidae	Haemaphysalis	aciculifer	Warburton, 1913	Haemaphysalis aciculifer	Haemaphysalis aciculifer						2011-10-01	2011-10-01	10/1/1911'		Uganda			Ankole, NE shore of Lake Edward	29.8682	-0.360735	WGS84					68000	https://manisnet.org	Google Maps
2872	Smithsonian National Zoo	https://nationalzoo.si.edu/	Matulis, Graham	gmatulis@masonlive.gmu.edu	3001 Connecticut Ave NW, Washington, DC 20008	2021-02-11	J.G. Matthysse						Human observation	Hoogstraal, H., & el-Kammah, K. M. (1972). Notes on African Haemaphysalis ticks. X. H. (Kaiseriana) aciculifer Warburton and H. (K.) rugosa Santos Dias, the African representatives of the Spinigera sugroup (Ixodoidea: Ixodidae). The Journal of parasitology, 58(5), 960–978.			Animalia	Arthropoda	Arachnida	Ixodida	Ixodidae	Haemaphysalis	aciculifer	Warburton, 1913	Haemaphysalis aciculifer	Haemaphysalis aciculifer						1965-12-22	1965-12-22	12/22/1965'		Uganda			Ankole, Ruizi	32.5	1.25	WGS84					436750	https://manisnet.org	Gazetteer; GeoNames (Republic of Uganda; independent political entity; GeoNames ID 226074)
2873	Smithsonian National Zoo	https://nationalzoo.si.edu/	Matulis, Graham	gmatulis@masonlive.gmu.edu	3001 Connecticut Ave NW, Washington, DC 20008	2021-02-11	J.G. Matthysse						Human observation	Hoogstraal, H., & el-Kammah, K. M. (1972). Notes on African Haemaphysalis ticks. X. H. (Kaiseriana) aciculifer Warburton and H. (K.) rugosa Santos Dias, the African representatives of the Spinigera sugroup (Ixodoidea: Ixodidae). The Journal of parasitology, 58(5), 960–978.			Animalia	Arthropoda	Arachnida	Ixodida	Ixodidae	Haemaphysalis	aciculifer	Warburton, 1913	Haemaphysalis aciculifer	Haemaphysalis aciculifer						1965-10-17	1965-10-17	10/17/1965'		Uganda			Ankole, Kashari	30.6191	-0.3548	WGS84					36750	https://manisnet.org	Gazetteer; GeoNames (Kashare; fourth-order administrative division; GeoNames ID 8658602)
2874	Smithsonian National Zoo	https://nationalzoo.si.edu/	Matulis, Graham	gmatulis@masonlive.gmu.edu	3001 Connecticut Ave NW, Washington, DC 20008	2021-02-11	J.G. Matthysse						Human observation	Hoogstraal, H., & el-Kammah, K. M. (1972). Notes on African Haemaphysalis ticks. X. H. (Kaiseriana) aciculifer Warburton and H. (K.) rugosa Santos Dias, the African representatives of the Spinigera sugroup (Ixodoidea: Ixodidae). The Journal of parasitology, 58(5), 960–978.			Animalia	Arthropoda	Arachnida	Ixodida	Ixodidae	Haemaphysalis	aciculifer	Warburton, 1913	Haemaphysalis aciculifer	Haemaphysalis aciculifer								9 September and 19 October 1965		Uganda			Ankole, Insingiro	30.8717	-0.83354	WGS84					52000	https://manisnet.org	Gazetteer: GeoNames (Isingiro District; second-order administrative division; GeoNames ID 7056285)
2875	Smithsonian National Zoo	https://nationalzoo.si.edu/	Matulis, Graham	gmatulis@masonlive.gmu.edu	3001 Connecticut Ave NW, Washington, DC 20008	2021-02-11	J.G. Matthysse						Human observation	Hoogstraal, H., & el-Kammah, K. M. (1972). Notes on African Haemaphysalis ticks. X. H. (Kaiseriana) aciculifer Warburton and H. (K.) rugosa Santos Dias, the African representatives of the Spinigera sugroup (Ixodoidea: Ixodidae). The Journal of parasitology, 58(5), 960–978.			Animalia	Arthropoda	Arachnida	Ixodida	Ixodidae	Haemaphysalis	aciculifer	Warburton, 1913	Haemaphysalis aciculifer	Haemaphysalis aciculifer								January 1965-December 1966		Uganda			Ankole, Ruizi and Muko	32.5	1.25	WGS84					436750	https://manisnet.org	Gazetteer; GeoNames (Republic of Uganda; independent political entity; GeoNames ID 226074)
2876	Smithsonian National Zoo	https://nationalzoo.si.edu/	Matulis, Graham	gmatulis@masonlive.gmu.edu	3001 Connecticut Ave NW, Washington, DC 20008	2021-02-11	T. Bowhill						Human observation	Hoogstraal, H., & el-Kammah, K. M. (1972). Notes on African Haemaphysalis ticks. X. H. (Kaiseriana) aciculifer Warburton and H. (K.) rugosa Santos Dias, the African representatives of the Spinigera sugroup (Ixodoidea: Ixodidae). The Journal of parasitology, 58(5), 960–978.			Animalia	Arthropoda	Arachnida	Ixodida	Ixodidae	Haemaphysalis	aciculifer	Warburton, 1913	Haemaphysalis aciculifer	Haemaphysalis aciculifer								1923'		Uganda			Busoga, Jinja	33.2032	0.43902	WGS84					40500	https://manisnet.org	Gazetteer; GeoNames (Jinja; seat of a first-order administrative division; GeoNames ID 233114)
2877	Smithsonian National Zoo	https://nationalzoo.si.edu/	Matulis, Graham	gmatulis@masonlive.gmu.edu	3001 Connecticut Ave NW, Washington, DC 20008	2021-02-11	J.G. Matthysse						Human observation	Hoogstraal, H., & el-Kammah, K. M. (1972). Notes on African Haemaphysalis ticks. X. H. (Kaiseriana) aciculifer Warburton and H. (K.) rugosa Santos Dias, the African representatives of the Spinigera sugroup (Ixodoidea: Ixodidae). The Journal of parasitology, 58(5), 960–978.			Animalia	Arthropoda	Arachnida	Ixodida	Ixodidae	Haemaphysalis	aciculifer	Warburton, 1913	Haemaphysalis aciculifer	Haemaphysalis aciculifer								12 May and 19 July 1966		Uganda			Bunyoro, Hoima	31.1	1.393	WGS84					58500	https://manisnet.org	Gazetteer; GeoNames (Hoima District; second-order administrative division; GeoNames ID 443332)
2878	Smithsonian National Zoo	https://nationalzoo.si.edu/	Matulis, Graham	gmatulis@masonlive.gmu.edu	3001 Connecticut Ave NW, Washington, DC 20008	2021-02-11	J.G. Matthysse						Human observation	Hoogstraal, H., & el-Kammah, K. M. (1972). Notes on African Haemaphysalis ticks. X. H. (Kaiseriana) aciculifer Warburton and H. (K.) rugosa Santos Dias, the African representatives of the Spinigera sugroup (Ixodoidea: Ixodidae). The Journal of parasitology, 58(5), 960–978.			Animalia	Arthropoda	Arachnida	Ixodida	Ixodidae	Haemaphysalis	aciculifer	Warburton, 1913	Haemaphysalis aciculifer	Haemaphysalis aciculifer						1966-10-07	1966-10-07	10/7/1966'		Uganda			Bunyoro, Mparo	30.0378	-1.16472	WGS84					29000	https://manisnet.org	Gazetteer; GeoNames (Mpalo; fifth-order administrative division; GeoNames ID 229053)
2879	Smithsonian National Zoo	https://nationalzoo.si.edu/	Matulis, Graham	gmatulis@masonlive.gmu.edu	3001 Connecticut Ave NW, Washington, DC 20008	2021-02-11	J. Carmichael						Human observation	Hoogstraal, H., & el-Kammah, K. M. (1972). Notes on African Haemaphysalis ticks. X. H. (Kaiseriana) aciculifer Warburton and H. (K.) rugosa Santos Dias, the African representatives of the Spinigera sugroup (Ixodoidea: Ixodidae). The Journal of parasitology, 58(5), 960–978.			Animalia	Arthropoda	Arachnida	Ixodida	Ixodidae	Haemaphysalis	aciculifer	Warburton, 1913	Haemaphysalis aciculifer	Haemaphysalis aciculifer										Uganda			Mengo, Lake Victoria	32.7504	0.15027	WGS84					2250	https://manisnet.org	Gazetteer; GeoNames (Mengo; populated place; GeoNames ID 229225)
2880	Smithsonian National Zoo	https://nationalzoo.si.edu/	Matulis, Graham	gmatulis@masonlive.gmu.edu	3001 Connecticut Ave NW, Washington, DC 20008	2021-02-11	S.G. Wilson						Human observation	Hoogstraal, H., & el-Kammah, K. M. (1972). Notes on African Haemaphysalis ticks. X. H. (Kaiseriana) aciculifer Warburton and H. (K.) rugosa Santos Dias, the African representatives of the Spinigera sugroup (Ixodoidea: Ixodidae). The Journal of parasitology, 58(5), 960–978.			Animalia	Arthropoda	Arachnida	Ixodida	Ixodidae	Haemaphysalis	aciculifer	Warburton, 1913	Haemaphysalis aciculifer	Haemaphysalis aciculifer						1948-04-15	1948-04-15	4/15/1948'		Uganda			Mubende	31.5	0.5	WGS84					63750	https://manisnet.org	Gazetteer: Geonames (Mubende District, second-order administrative division, 443358)
2881	Smithsonian National Zoo	https://nationalzoo.si.edu/	Matulis, Graham	gmatulis@masonlive.gmu.edu	3001 Connecticut Ave NW, Washington, DC 20008	2021-02-11	G.H.E. Hopkins						Human observation	Hoogstraal, H., & el-Kammah, K. M. (1972). Notes on African Haemaphysalis ticks. X. H. (Kaiseriana) aciculifer Warburton and H. (K.) rugosa Santos Dias, the African representatives of the Spinigera sugroup (Ixodoidea: Ixodidae). The Journal of parasitology, 58(5), 960–978.			Animalia	Arthropoda	Arachnida	Ixodida	Ixodidae	Haemaphysalis	aciculifer	Warburton, 1913	Haemaphysalis aciculifer	Haemaphysalis aciculifer						1940-10-25	1940-10-25	10/25/1940'		Uganda			Kigezi, Nakabande	32.5	1.25	WGS84					436750	https://manisnet.org	Gazetteer; GeoNames (Republic of Uganda; independent political entity; GeoNames ID 226074)
2882	Smithsonian National Zoo	https://nationalzoo.si.edu/	Matulis, Graham	gmatulis@masonlive.gmu.edu	3001 Connecticut Ave NW, Washington, DC 20008	2021-02-11	J.E. Lane						Human observation	Hoogstraal, H., & el-Kammah, K. M. (1972). Notes on African Haemaphysalis ticks. X. H. (Kaiseriana) aciculifer Warburton and H. (K.) rugosa Santos Dias, the African representatives of the Spinigera sugroup (Ixodoidea: Ixodidae). The Journal of parasitology, 58(5), 960–978.			Animalia	Arthropoda	Arachnida	Ixodida	Ixodidae	Haemaphysalis	aciculifer	Warburton, 1913	Haemaphysalis aciculifer	Haemaphysalis aciculifer						1956-08-16	1956-08-19	16 and 19 August 1956		Ethiopia	Wollo		Wollo, Almata	39.5	9	WGS84					941500	https://manisnet.org	GeoNames (Federal Democratic Republic of Ethiopia; independent political entity; GeoNames ID 337996)
2883	Smithsonian National Zoo	https://nationalzoo.si.edu/	Matulis, Graham	gmatulis@masonlive.gmu.edu	3001 Connecticut Ave NW, Washington, DC 20008	2021-02-11	B. Glass						Human observation	Hoogstraal, H., & el-Kammah, K. M. (1972). Notes on African Haemaphysalis ticks. X. H. (Kaiseriana) aciculifer Warburton and H. (K.) rugosa Santos Dias, the African representatives of the Spinigera sugroup (Ixodoidea: Ixodidae). The Journal of parasitology, 58(5), 960–978.			Animalia	Arthropoda	Arachnida	Ixodida	Ixodidae	Haemaphysalis	aciculifer	Warburton, 1913	Haemaphysalis aciculifer	Haemaphysalis aciculifer								1962'		Ethiopia			Harar, Rock Valley	42.1667	9.25	WGS84					18250	https://manisnet.org	GeoNames (Harari Region; first-order administrative division; GeoNames ID 444184)
2884	Smithsonian National Zoo	https://nationalzoo.si.edu/	Matulis, Graham	gmatulis@masonlive.gmu.edu	3001 Connecticut Ave NW, Washington, DC 20008	2021-02-11	W. Krug						Human observation	Hoogstraal, H., & el-Kammah, K. M. (1972). Notes on African Haemaphysalis ticks. X. H. (Kaiseriana) aciculifer Warburton and H. (K.) rugosa Santos Dias, the African representatives of the Spinigera sugroup (Ixodoidea: Ixodidae). The Journal of parasitology, 58(5), 960–978.			Animalia	Arthropoda	Arachnida	Ixodida	Ixodidae	Haemaphysalis	aciculifer	Warburton, 1913	Haemaphysalis aciculifer	Haemaphysalis aciculifer								1969'		Ethiopia	Kefa		Jimma	37	7.66667	WGS84					138500	https://manisnet.org	GeoNames (Jimma Zone; second-order administrative division; GeoNames ID 333766)
2885	Smithsonian National Zoo	https://nationalzoo.si.edu/	Matulis, Graham	gmatulis@masonlive.gmu.edu	3001 Connecticut Ave NW, Washington, DC 20008	2021-02-11	H. Hoogstraal and M.N. Kaiser						Human observation	Hoogstraal, H., & el-Kammah, K. M. (1972). Notes on African Haemaphysalis ticks. X. H. (Kaiseriana) aciculifer Warburton and H. (K.) rugosa Santos Dias, the African representatives of the Spinigera sugroup (Ixodoidea: Ixodidae). The Journal of parasitology, 58(5), 960–978.			Animalia	Arthropoda	Arachnida	Ixodida	Ixodidae	Haemaphysalis	aciculifer	Warburton, 1913	Haemaphysalis aciculifer	Haemaphysalis aciculifer						1956-07-09	1956-07-09	1956... 9 July		Kenya			Muguga, Kiambu District	36.6549	-1.25055	WGS84					1700	https://manisnet.org	Gazetteer: GeoNames: Muguga, populated place; GeoNames ID: 185991, Pecor D Jan 2021
2886	Smithsonian National Zoo	https://nationalzoo.si.edu/	Matulis, Graham	gmatulis@masonlive.gmu.edu	3001 Connecticut Ave NW, Washington, DC 20008	2021-02-11	H. Hoogstraal and M.N. Kaiser						Human observation	Hoogstraal, H., & el-Kammah, K. M. (1972). Notes on African Haemaphysalis ticks. X. H. (Kaiseriana) aciculifer Warburton and H. (K.) rugosa Santos Dias, the African representatives of the Spinigera sugroup (Ixodoidea: Ixodidae). The Journal of parasitology, 58(5), 960–978.			Animalia	Arthropoda	Arachnida	Ixodida	Ixodidae	Haemaphysalis	aciculifer	Warburton, 1913	Haemaphysalis aciculifer	Haemaphysalis aciculifer						1956-06-24	1956-06-24	1956... 24 June		Kenya			Muguga, Kiambu District	36.6549	-1.25055	WGS84					1700	https://manisnet.org	Gazetteer: GeoNames: Muguga, populated place; GeoNames ID: 185991, Pecor D Jan 2021
2887	Smithsonian National Zoo	https://nationalzoo.si.edu/	Matulis, Graham	gmatulis@masonlive.gmu.edu	3001 Connecticut Ave NW, Washington, DC 20008	2021-02-11	H. Hoogstraal and M.N. Kaiser						Human observation	Hoogstraal, H., & el-Kammah, K. M. (1972). Notes on African Haemaphysalis ticks. X. H. (Kaiseriana) aciculifer Warburton and H. (K.) rugosa Santos Dias, the African representatives of the Spinigera sugroup (Ixodoidea: Ixodidae). The Journal of parasitology, 58(5), 960–978.			Animalia	Arthropoda	Arachnida	Ixodida	Ixodidae	Haemaphysalis	aciculifer	Warburton, 1913	Haemaphysalis aciculifer	Haemaphysalis aciculifer						1956-06-26	1956-06-26	1956... 26 June		Kenya			Muguga, Kiambu District	36.6549	-1.25055	WGS84					1700	https://manisnet.org	Gazetteer: GeoNames: Muguga, populated place; GeoNames ID: 185991, Pecor D Jan 2021
2888	Smithsonian National Zoo	https://nationalzoo.si.edu/	Matulis, Graham	gmatulis@masonlive.gmu.edu	3001 Connecticut Ave NW, Washington, DC 20008	2021-02-11	H. Hoogstraal and M.N. Kaiser						Human observation	Hoogstraal, H., & el-Kammah, K. M. (1972). Notes on African Haemaphysalis ticks. X. H. (Kaiseriana) aciculifer Warburton and H. (K.) rugosa Santos Dias, the African representatives of the Spinigera sugroup (Ixodoidea: Ixodidae). The Journal of parasitology, 58(5), 960–978.			Animalia	Arthropoda	Arachnida	Ixodida	Ixodidae	Haemaphysalis	aciculifer	Warburton, 1913	Haemaphysalis aciculifer	Haemaphysalis aciculifer								1956... 18-26 August		Kenya			Muguga, Kiambu District	36.6549	-1.25055	WGS84					1700	https://manisnet.org	Gazetteer: GeoNames: Muguga, populated place; GeoNames ID: 185991, Pecor D Jan 2021
2889	Smithsonian National Zoo	https://nationalzoo.si.edu/	Matulis, Graham	gmatulis@masonlive.gmu.edu	3001 Connecticut Ave NW, Washington, DC 20008	2021-02-11	H. Hoogstraal and M.N. Kaiser						Human observation	Hoogstraal, H., & el-Kammah, K. M. (1972). Notes on African Haemaphysalis ticks. X. H. (Kaiseriana) aciculifer Warburton and H. (K.) rugosa Santos Dias, the African representatives of the Spinigera sugroup (Ixodoidea: Ixodidae). The Journal of parasitology, 58(5), 960–978.			Animalia	Arthropoda	Arachnida	Ixodida	Ixodidae	Haemaphysalis	aciculifer	Warburton, 1913	Haemaphysalis aciculifer	Haemaphysalis aciculifer								1956... 25, 26 June		Kenya			Muguga, Kiambu District	36.6549	-1.25055	WGS84					1700	https://manisnet.org	Gazetteer: GeoNames: Muguga, populated place; GeoNames ID: 185991, Pecor D Jan 2021
2890	Smithsonian National Zoo	https://nationalzoo.si.edu/	Matulis, Graham	gmatulis@masonlive.gmu.edu	3001 Connecticut Ave NW, Washington, DC 20008	2021-02-11	B. O. Vidler						Human observation	Hoogstraal, H., & el-Kammah, K. M. (1972). Notes on African Haemaphysalis ticks. X. H. (Kaiseriana) aciculifer Warburton and H. (K.) rugosa Santos Dias, the African representatives of the Spinigera sugroup (Ixodoidea: Ixodidae). The Journal of parasitology, 58(5), 960–978.			Animalia	Arthropoda	Arachnida	Ixodida	Ixodidae	Haemaphysalis	aciculifer	Warburton, 1913	Haemaphysalis aciculifer	Haemaphysalis aciculifer						1957-07-03	1957-07-03	7/3/1957'		Kenya			Muguga	36.6549	-1.25055	WGS84					1700	https://manisnet.org	Gazetteer: GeoNames: Muguga, populated place; GeoNames ID: 185991, Pecor D Jan 2021
2891	Smithsonian National Zoo	https://nationalzoo.si.edu/	Matulis, Graham	gmatulis@masonlive.gmu.edu	3001 Connecticut Ave NW, Washington, DC 20008	2021-02-11	J.B. Walker						Human observation	Hoogstraal, H., & el-Kammah, K. M. (1972). Notes on African Haemaphysalis ticks. X. H. (Kaiseriana) aciculifer Warburton and H. (K.) rugosa Santos Dias, the African representatives of the Spinigera sugroup (Ixodoidea: Ixodidae). The Journal of parasitology, 58(5), 960–978.			Animalia	Arthropoda	Arachnida	Ixodida	Ixodidae	Haemaphysalis	aciculifer	Warburton, 1913	Haemaphysalis aciculifer	Haemaphysalis aciculifer						1955-04-06	1955-04-06	4/6/1955'		Kenya			Muguga	36.6549	-1.25055	WGS84					1700	https://manisnet.org	Gazetteer: GeoNames: Muguga, populated place; GeoNames ID: 185991, Pecor D Jan 2021
2892	Smithsonian National Zoo	https://nationalzoo.si.edu/	Matulis, Graham	gmatulis@masonlive.gmu.edu	3001 Connecticut Ave NW, Washington, DC 20008	2021-02-11	S.F. Barnett						Human observation	Hoogstraal, H., & el-Kammah, K. M. (1972). Notes on African Haemaphysalis ticks. X. H. (Kaiseriana) aciculifer Warburton and H. (K.) rugosa Santos Dias, the African representatives of the Spinigera sugroup (Ixodoidea: Ixodidae). The Journal of parasitology, 58(5), 960–978.			Animalia	Arthropoda	Arachnida	Ixodida	Ixodidae	Haemaphysalis	aciculifer	Warburton, 1913	Haemaphysalis aciculifer	Haemaphysalis aciculifer						1956-03-11	1956-03-11	3/11/1956'		Kenya			Muguga	36.6549	-1.25055	WGS84					1700	https://manisnet.org	Gazetteer: GeoNames: Muguga, populated place; GeoNames ID: 185991, Pecor D Jan 2021
2893	Smithsonian National Zoo	https://nationalzoo.si.edu/	Matulis, Graham	gmatulis@masonlive.gmu.edu	3001 Connecticut Ave NW, Washington, DC 20008	2021-02-11	J.B. Walker						Human observation	Hoogstraal, H., & el-Kammah, K. M. (1972). Notes on African Haemaphysalis ticks. X. H. (Kaiseriana) aciculifer Warburton and H. (K.) rugosa Santos Dias, the African representatives of the Spinigera sugroup (Ixodoidea: Ixodidae). The Journal of parasitology, 58(5), 960–978.			Animalia	Arthropoda	Arachnida	Ixodida	Ixodidae	Haemaphysalis	aciculifer	Warburton, 1913	Haemaphysalis aciculifer	Haemaphysalis aciculifer						1957-01-14	1957-01-14	1/14/1957'		Kenya			Muguga	36.6549	-1.25055	WGS84					1700	https://manisnet.org	Gazetteer: GeoNames: Muguga, populated place; GeoNames ID: 185991, Pecor D Jan 2021
2894	Smithsonian National Zoo	https://nationalzoo.si.edu/	Matulis, Graham	gmatulis@masonlive.gmu.edu	3001 Connecticut Ave NW, Washington, DC 20008	2021-02-11	D.W. Brocklesby						Human observation	Hoogstraal, H., & el-Kammah, K. M. (1972). Notes on African Haemaphysalis ticks. X. H. (Kaiseriana) aciculifer Warburton and H. (K.) rugosa Santos Dias, the African representatives of the Spinigera sugroup (Ixodoidea: Ixodidae). The Journal of parasitology, 58(5), 960–978.			Animalia	Arthropoda	Arachnida	Ixodida	Ixodidae	Haemaphysalis	aciculifer	Warburton, 1913	Haemaphysalis aciculifer	Haemaphysalis aciculifer						1962-11-02	1962-11-02	11/2/1962'		Kenya			Muguga	36.6549	-1.25055	WGS84					1700	https://manisnet.org	Gazetteer: GeoNames: Muguga, populated place; GeoNames ID: 185991, Pecor D Jan 2021
2895	Smithsonian National Zoo	https://nationalzoo.si.edu/	Matulis, Graham	gmatulis@masonlive.gmu.edu	3001 Connecticut Ave NW, Washington, DC 20008	2021-02-11	W. G. Street						Human observation	Hoogstraal, H., & el-Kammah, K. M. (1972). Notes on African Haemaphysalis ticks. X. H. (Kaiseriana) aciculifer Warburton and H. (K.) rugosa Santos Dias, the African representatives of the Spinigera sugroup (Ixodoidea: Ixodidae). The Journal of parasitology, 58(5), 960–978.			Animalia	Arthropoda	Arachnida	Ixodida	Ixodidae	Haemaphysalis	aciculifer	Warburton, 1913	Haemaphysalis aciculifer	Haemaphysalis aciculifer						2014-08-17	2014-08-17	8/17/1914'		Kenya		Nyeri		36.95	-0.42	WGS84					50750	https://manisnet.org	Gazetteer; GeoNames (Nyeri; first-order administrative division; GeoNames ID 7667661)
2896	Smithsonian National Zoo	https://nationalzoo.si.edu/	Matulis, Graham	gmatulis@masonlive.gmu.edu	3001 Connecticut Ave NW, Washington, DC 20008	2021-02-11	A. DuffMackay						Human observation	Hoogstraal, H., & el-Kammah, K. M. (1972). Notes on African Haemaphysalis ticks. X. H. (Kaiseriana) aciculifer Warburton and H. (K.) rugosa Santos Dias, the African representatives of the Spinigera sugroup (Ixodoidea: Ixodidae). The Journal of parasitology, 58(5), 960–978.			Animalia	Arthropoda	Arachnida	Ixodida	Ixodidae	Haemaphysalis	aciculifer	Warburton, 1913	Haemaphysalis aciculifer	Haemaphysalis aciculifer						1965-04-10	1965-04-10	4/10/1965'		Kenya			Ewaso Ngiro River (12 mi N of Mweiga)	38	1	WGS84					650000	https://manisnet.org	Gazetteer: GeoNames: Kenya, independent political entity; GeoName ID: 192950, Pecor D Jan 2021
2897	Smithsonian National Zoo	https://nationalzoo.si.edu/	Matulis, Graham	gmatulis@masonlive.gmu.edu	3001 Connecticut Ave NW, Washington, DC 20008	2021-02-11	R. Harmsen						Human observation	Hoogstraal, H., & el-Kammah, K. M. (1972). Notes on African Haemaphysalis ticks. X. H. (Kaiseriana) aciculifer Warburton and H. (K.) rugosa Santos Dias, the African representatives of the Spinigera sugroup (Ixodoidea: Ixodidae). The Journal of parasitology, 58(5), 960–978.			Animalia	Arthropoda	Arachnida	Ixodida	Ixodidae	Haemaphysalis	aciculifer	Warburton, 1913	Haemaphysalis aciculifer	Haemaphysalis aciculifer								March 1964'		Kenya			Langata, Nairobi Extra-Provincial District	36.7332	-1.3666	WGS84					6000	https://manisnet.org	Gazetteer; GeoNames (Lang'ata; section of a populated place; GeoNames ID 8449763)
2898	Smithsonian National Zoo	https://nationalzoo.si.edu/	Matulis, Graham	gmatulis@masonlive.gmu.edu	3001 Connecticut Ave NW, Washington, DC 20008	2021-02-11	R. Harmsen and J.B. Foster						Human observation	Hoogstraal, H., & el-Kammah, K. M. (1972). Notes on African Haemaphysalis ticks. X. H. (Kaiseriana) aciculifer Warburton and H. (K.) rugosa Santos Dias, the African representatives of the Spinigera sugroup (Ixodoidea: Ixodidae). The Journal of parasitology, 58(5), 960–978.			Animalia	Arthropoda	Arachnida	Ixodida	Ixodidae	Haemaphysalis	aciculifer	Warburton, 1913	Haemaphysalis aciculifer	Haemaphysalis aciculifer						1964-02-07	1964-02-07	2/7/1964'		Kenya			Nairobi National Park, Nairobi Extra-Provincial District	36.8559	-1.37233	WGS84					14500	https://manisnet.org	Gazetteer; GeoNames (Nairobi National Park; park; GeoNames ID 184737)
2899	Smithsonian National Zoo	https://nationalzoo.si.edu/	Matulis, Graham	gmatulis@masonlive.gmu.edu	3001 Connecticut Ave NW, Washington, DC 20008	2021-02-11	G.B. Corbet						Human observation	Hoogstraal, H., & el-Kammah, K. M. (1972). Notes on African Haemaphysalis ticks. X. H. (Kaiseriana) aciculifer Warburton and H. (K.) rugosa Santos Dias, the African representatives of the Spinigera sugroup (Ixodoidea: Ixodidae). The Journal of parasitology, 58(5), 960–978.			Animalia	Arthropoda	Arachnida	Ixodida	Ixodidae	Haemaphysalis	aciculifer	Warburton, 1913	Haemaphysalis aciculifer	Haemaphysalis aciculifer								6-8 October 1960		Kenya		Nyeri	Lamuria Estate, riverside bush, Naromoru	37.0177	-0.16357	WGS84					10000	https://manisnet.org	Gazetteer; GeoNames (Naro Moru; populated place; GeoNames ID 184367)
2900	Smithsonian National Zoo	https://nationalzoo.si.edu/	Matulis, Graham	gmatulis@masonlive.gmu.edu	3001 Connecticut Ave NW, Washington, DC 20008	2021-02-11	G.B. Corbet						Human observation	Hoogstraal, H., & el-Kammah, K. M. (1972). Notes on African Haemaphysalis ticks. X. H. (Kaiseriana) aciculifer Warburton and H. (K.) rugosa Santos Dias, the African representatives of the Spinigera sugroup (Ixodoidea: Ixodidae). The Journal of parasitology, 58(5), 960–978.			Animalia	Arthropoda	Arachnida	Ixodida	Ixodidae	Haemaphysalis	aciculifer	Warburton, 1913	Haemaphysalis aciculifer	Haemaphysalis aciculifer								6-8 October 1960		Kenya		Nyeri	Lamuria Estate, riverside bush, Naromoru	37.0177	-0.16357	WGS84					10000	https://manisnet.org	Gazetteer; GeoNames (Naro Moru; populated place; GeoNames ID 184367)
2901	Smithsonian National Zoo	https://nationalzoo.si.edu/	Matulis, Graham	gmatulis@masonlive.gmu.edu	3001 Connecticut Ave NW, Washington, DC 20008	2021-02-11	G.B. Corbet						Human observation	Hoogstraal, H., & el-Kammah, K. M. (1972). Notes on African Haemaphysalis ticks. X. H. (Kaiseriana) aciculifer Warburton and H. (K.) rugosa Santos Dias, the African representatives of the Spinigera sugroup (Ixodoidea: Ixodidae). The Journal of parasitology, 58(5), 960–978.			Animalia	Arthropoda	Arachnida	Ixodida	Ixodidae	Haemaphysalis	aciculifer	Warburton, 1913	Haemaphysalis aciculifer	Haemaphysalis aciculifer								6-8 October 1960		Kenya		Nyeri	Lamuria Estate, riverside bush, Naromoru	37.0177	-0.16357	WGS84					10000	https://manisnet.org	Gazetteer; GeoNames (Naro Moru; populated place; GeoNames ID 184367)
2902	Smithsonian National Zoo	https://nationalzoo.si.edu/	Matulis, Graham	gmatulis@masonlive.gmu.edu	3001 Connecticut Ave NW, Washington, DC 20008	2021-02-11	M.N. Kaiser						Human observation	Hoogstraal, H., & el-Kammah, K. M. (1972). Notes on African Haemaphysalis ticks. X. H. (Kaiseriana) aciculifer Warburton and H. (K.) rugosa Santos Dias, the African representatives of the Spinigera sugroup (Ixodoidea: Ixodidae). The Journal of parasitology, 58(5), 960–978.			Animalia	Arthropoda	Arachnida	Ixodida	Ixodidae	Haemaphysalis	aciculifer	Warburton, 1913	Haemaphysalis aciculifer	Haemaphysalis aciculifer						1956-07-26	1956-07-26	7/26/1956'		Kenya		Meru	Meru Forest Station	37.7318	0.147861	WGS84					80500	https://manisnet.org	Google Maps
2903	Smithsonian National Zoo	https://nationalzoo.si.edu/	Matulis, Graham	gmatulis@masonlive.gmu.edu	3001 Connecticut Ave NW, Washington, DC 20008	2021-02-11	M.N. Kaiser						Human observation	Hoogstraal, H., & el-Kammah, K. M. (1972). Notes on African Haemaphysalis ticks. X. H. (Kaiseriana) aciculifer Warburton and H. (K.) rugosa Santos Dias, the African representatives of the Spinigera sugroup (Ixodoidea: Ixodidae). The Journal of parasitology, 58(5), 960–978.			Animalia	Arthropoda	Arachnida	Ixodida	Ixodidae	Haemaphysalis	aciculifer	Warburton, 1913	Haemaphysalis aciculifer	Haemaphysalis aciculifer						1956-07-26	1956-07-26	7/26/1956'		Kenya		Meru	Meru Forest Station	37.7318	0.147861	WGS84					80500	https://manisnet.org	Google Maps
2904	Smithsonian National Zoo	https://nationalzoo.si.edu/	Matulis, Graham	gmatulis@masonlive.gmu.edu	3001 Connecticut Ave NW, Washington, DC 20008	2021-02-11	J.B. Walker						Human observation	Hoogstraal, H., & el-Kammah, K. M. (1972). Notes on African Haemaphysalis ticks. X. H. (Kaiseriana) aciculifer Warburton and H. (K.) rugosa Santos Dias, the African representatives of the Spinigera sugroup (Ixodoidea: Ixodidae). The Journal of parasitology, 58(5), 960–978.			Animalia	Arthropoda	Arachnida	Ixodida	Ixodidae	Haemaphysalis	aciculifer	Warburton, 1913	Haemaphysalis aciculifer	Haemaphysalis aciculifer						1959-07-02	1959-07-02	7/2/1959'		Kenya		Nyanarua	South Kinangop	36.6526	-0.7264	WGS84					6750	https://manisnet.org	Gazetteer; GeoNames (South Kinangop; populated place; GeoName ID 179865)
2905	Smithsonian National Zoo	https://nationalzoo.si.edu/	Matulis, Graham	gmatulis@masonlive.gmu.edu	3001 Connecticut Ave NW, Washington, DC 20008	2021-02-11	R. Harvard						Human observation	Hoogstraal, H., & el-Kammah, K. M. (1972). Notes on African Haemaphysalis ticks. X. H. (Kaiseriana) aciculifer Warburton and H. (K.) rugosa Santos Dias, the African representatives of the Spinigera sugroup (Ixodoidea: Ixodidae). The Journal of parasitology, 58(5), 960–978.			Animalia	Arthropoda	Arachnida	Ixodida	Ixodidae	Haemaphysalis	aciculifer	Warburton, 1913	Haemaphysalis aciculifer	Haemaphysalis aciculifer						1958-11-05	1958-11-05	11/5/1958'		Kenya		Nyanarua	Mamoi, Bahati Forest	36.2005	-0.09131	WGS84					10000	https://manisnet.org	Gazetteer; GeoNames (Bahati Forest; forest(s); GeoNames ID 200708)
2906	Smithsonian National Zoo	https://nationalzoo.si.edu/	Matulis, Graham	gmatulis@masonlive.gmu.edu	3001 Connecticut Ave NW, Washington, DC 20008	2021-02-11	E.A. Lewis						Human observation	Hoogstraal, H., & el-Kammah, K. M. (1972). Notes on African Haemaphysalis ticks. X. H. (Kaiseriana) aciculifer Warburton and H. (K.) rugosa Santos Dias, the African representatives of the Spinigera sugroup (Ixodoidea: Ixodidae). The Journal of parasitology, 58(5), 960–978.			Animalia	Arthropoda	Arachnida	Ixodida	Ixodidae	Haemaphysalis	aciculifer	Warburton, 1913	Haemaphysalis aciculifer	Haemaphysalis aciculifer						1931-03-06	1931-03-06	3/6/1931'		Kenya		Nyanarua	Fairfield Farm	36.5	-0.344	WGS84					64500	https://manisnet.org	Gazetteer; GeoNames (Nyandarua; first-order administrative division; GeoName ID 7603036)
2907	Smithsonian National Zoo	https://nationalzoo.si.edu/	Matulis, Graham	gmatulis@masonlive.gmu.edu	3001 Connecticut Ave NW, Washington, DC 20008	2021-02-11	E.A. Lewis						Human observation	Hoogstraal, H., & el-Kammah, K. M. (1972). Notes on African Haemaphysalis ticks. X. H. (Kaiseriana) aciculifer Warburton and H. (K.) rugosa Santos Dias, the African representatives of the Spinigera sugroup (Ixodoidea: Ixodidae). The Journal of parasitology, 58(5), 960–978.			Animalia	Arthropoda	Arachnida	Ixodida	Ixodidae	Haemaphysalis	aciculifer	Warburton, 1913	Haemaphysalis aciculifer	Haemaphysalis aciculifer						1931-03-19	1931-03-19	3/19/1931'		Kenya		Nyanarua	Fairfield Farm	36.5	-0.344	WGS84					64500	https://manisnet.org	Gazetteer; GeoNames (Nyandarua; first-order administrative division; GeoName ID 7603036)
2908	Smithsonian National Zoo	https://nationalzoo.si.edu/	Matulis, Graham	gmatulis@masonlive.gmu.edu	3001 Connecticut Ave NW, Washington, DC 20008	2021-02-11	E.A. Lewis						Human observation	Hoogstraal, H., & el-Kammah, K. M. (1972). Notes on African Haemaphysalis ticks. X. H. (Kaiseriana) aciculifer Warburton and H. (K.) rugosa Santos Dias, the African representatives of the Spinigera sugroup (Ixodoidea: Ixodidae). The Journal of parasitology, 58(5), 960–978.			Animalia	Arthropoda	Arachnida	Ixodida	Ixodidae	Haemaphysalis	aciculifer	Warburton, 1913	Haemaphysalis aciculifer	Haemaphysalis aciculifer								1931... 2 February and 1 August		Kenya		Nakuru	Karatai Forest	36.1713	-0.48402	WGS84					189500	https://manisnet.org	Gazetteer; GeoNames (Nakuru; first-order administrative division; GeoName ID 7668902)
2909	Smithsonian National Zoo	https://nationalzoo.si.edu/	Matulis, Graham	gmatulis@masonlive.gmu.edu	3001 Connecticut Ave NW, Washington, DC 20008	2021-02-11	E.A. Lewis						Human observation	Hoogstraal, H., & el-Kammah, K. M. (1972). Notes on African Haemaphysalis ticks. X. H. (Kaiseriana) aciculifer Warburton and H. (K.) rugosa Santos Dias, the African representatives of the Spinigera sugroup (Ixodoidea: Ixodidae). The Journal of parasitology, 58(5), 960–978.			Animalia	Arthropoda	Arachnida	Ixodida	Ixodidae	Haemaphysalis	aciculifer	Warburton, 1913	Haemaphysalis aciculifer	Haemaphysalis aciculifer								1931... 23 March		Kenya			Veterinary Laboratory, Kabete	38	1	WGS84					650000	https://manisnet.org	Gazetteer: GeoNames: Kenya, independent political entity; GeoName ID: 192950, Pecor D Jan 2021
2910	Smithsonian National Zoo	https://nationalzoo.si.edu/	Matulis, Graham	gmatulis@masonlive.gmu.edu	3001 Connecticut Ave NW, Washington, DC 20008	2021-02-11	E.A. Lewis						Human observation	Hoogstraal, H., & el-Kammah, K. M. (1972). Notes on African Haemaphysalis ticks. X. H. (Kaiseriana) aciculifer Warburton and H. (K.) rugosa Santos Dias, the African representatives of the Spinigera sugroup (Ixodoidea: Ixodidae). The Journal of parasitology, 58(5), 960–978.			Animalia	Arthropoda	Arachnida	Ixodida	Ixodidae	Haemaphysalis	aciculifer	Warburton, 1913	Haemaphysalis aciculifer	Haemaphysalis aciculifer								1931... 24 March, 4 May, 25 May, 25 May, 26 June, 1 July		Kenya			Veterinary Laboratory, Kabete	38	1	WGS84					650000	https://manisnet.org	Gazetteer: GeoNames: Kenya, independent political entity; GeoName ID: 192950, Pecor D Jan 2021
2911	Smithsonian National Zoo	https://nationalzoo.si.edu/	Matulis, Graham	gmatulis@masonlive.gmu.edu	3001 Connecticut Ave NW, Washington, DC 20008	2021-02-11	E.A. Lewis						Human observation	Hoogstraal, H., & el-Kammah, K. M. (1972). Notes on African Haemaphysalis ticks. X. H. (Kaiseriana) aciculifer Warburton and H. (K.) rugosa Santos Dias, the African representatives of the Spinigera sugroup (Ixodoidea: Ixodidae). The Journal of parasitology, 58(5), 960–978.			Animalia	Arthropoda	Arachnida	Ixodida	Ixodidae	Haemaphysalis	aciculifer	Warburton, 1913	Haemaphysalis aciculifer	Haemaphysalis aciculifer								1931... 15 May		Kenya			Veterinary Laboratory, Kabete	38	1	WGS84					650000	https://manisnet.org	Gazetteer: GeoNames: Kenya, independent political entity; GeoName ID: 192950, Pecor D Jan 2021
2912	Smithsonian National Zoo	https://nationalzoo.si.edu/	Matulis, Graham	gmatulis@masonlive.gmu.edu	3001 Connecticut Ave NW, Washington, DC 20008	2021-02-11	E.A. Lewis						Human observation	Hoogstraal, H., & el-Kammah, K. M. (1972). Notes on African Haemaphysalis ticks. X. H. (Kaiseriana) aciculifer Warburton and H. (K.) rugosa Santos Dias, the African representatives of the Spinigera sugroup (Ixodoidea: Ixodidae). The Journal of parasitology, 58(5), 960–978.			Animalia	Arthropoda	Arachnida	Ixodida	Ixodidae	Haemaphysalis	aciculifer	Warburton, 1913	Haemaphysalis aciculifer	Haemaphysalis aciculifer								1931... 30 May and 16 June		Kenya			Veterinary Laboratory, Kabete	38	1	WGS84					650000	https://manisnet.org	Gazetteer: GeoNames: Kenya, independent political entity; GeoName ID: 192950, Pecor D Jan 2021
2913	Smithsonian National Zoo	https://nationalzoo.si.edu/	Matulis, Graham	gmatulis@masonlive.gmu.edu	3001 Connecticut Ave NW, Washington, DC 20008	2021-02-11	E.A. Lewis						Human observation	Hoogstraal, H., & el-Kammah, K. M. (1972). Notes on African Haemaphysalis ticks. X. H. (Kaiseriana) aciculifer Warburton and H. (K.) rugosa Santos Dias, the African representatives of the Spinigera sugroup (Ixodoidea: Ixodidae). The Journal of parasitology, 58(5), 960–978.			Animalia	Arthropoda	Arachnida	Ixodida	Ixodidae	Haemaphysalis	aciculifer	Warburton, 1913	Haemaphysalis aciculifer	Haemaphysalis aciculifer						1931-02-04	1931-02-04	2/4/1931'		Kenya		Nakuru	Mara Ngishu	36.5293	-0.74532	WGS84					2500	https://manisnet.org	Gazetteer; GeoNames (Mara Ngishu; populated place; GeoNames ID 11834224)
2914	Smithsonian National Zoo	https://nationalzoo.si.edu/	Matulis, Graham	gmatulis@masonlive.gmu.edu	3001 Connecticut Ave NW, Washington, DC 20008	2021-02-11	E.A. Lewis						Human observation	Hoogstraal, H., & el-Kammah, K. M. (1972). Notes on African Haemaphysalis ticks. X. H. (Kaiseriana) aciculifer Warburton and H. (K.) rugosa Santos Dias, the African representatives of the Spinigera sugroup (Ixodoidea: Ixodidae). The Journal of parasitology, 58(5), 960–978.			Animalia	Arthropoda	Arachnida	Ixodida	Ixodidae	Haemaphysalis	aciculifer	Warburton, 1913	Haemaphysalis aciculifer	Haemaphysalis aciculifer						1931-02-03	1931-02-03	2/3/1931'		Kenya		Nakuru	Mara Ngishu	36.5293	-0.74532	WGS84					2500	https://manisnet.org	Gazetteer; GeoNames (Mara Ngishu; populated place; GeoNames ID 11834224)
2915	Smithsonian National Zoo	https://nationalzoo.si.edu/	Matulis, Graham	gmatulis@masonlive.gmu.edu	3001 Connecticut Ave NW, Washington, DC 20008	2021-02-11	E.A. Lewis						Human observation	Hoogstraal, H., & el-Kammah, K. M. (1972). Notes on African Haemaphysalis ticks. X. H. (Kaiseriana) aciculifer Warburton and H. (K.) rugosa Santos Dias, the African representatives of the Spinigera sugroup (Ixodoidea: Ixodidae). The Journal of parasitology, 58(5), 960–978.			Animalia	Arthropoda	Arachnida	Ixodida	Ixodidae	Haemaphysalis	aciculifer	Warburton, 1913	Haemaphysalis aciculifer	Haemaphysalis aciculifer						1931-03-03	1931-03-03	3/3/1931'		Kenya		Nakuru	Kikopey Farm	36.1713	-0.48402	WGS84					189500	https://manisnet.org	Gazetteer; GeoNames (Nakuru; first-order administrative division; GeoName ID 7668902)
2916	Smithsonian National Zoo	https://nationalzoo.si.edu/	Matulis, Graham	gmatulis@masonlive.gmu.edu	3001 Connecticut Ave NW, Washington, DC 20008	2021-02-11	R. Harvard						Human observation	Hoogstraal, H., & el-Kammah, K. M. (1972). Notes on African Haemaphysalis ticks. X. H. (Kaiseriana) aciculifer Warburton and H. (K.) rugosa Santos Dias, the African representatives of the Spinigera sugroup (Ixodoidea: Ixodidae). The Journal of parasitology, 58(5), 960–978.			Animalia	Arthropoda	Arachnida	Ixodida	Ixodidae	Haemaphysalis	aciculifer	Warburton, 1913	Haemaphysalis aciculifer	Haemaphysalis aciculifer						1958-10-23	1958-10-23	10/23/1958'		Kenya		Nakuru	Nderit Estate	36.1378	-0.42183	WGS84					3750	https://manisnet.org	Gazetteer; GeoNames (Nderit; populated place; GeoNames ID 11829887)
2917	Smithsonian National Zoo	https://nationalzoo.si.edu/	Matulis, Graham	gmatulis@masonlive.gmu.edu	3001 Connecticut Ave NW, Washington, DC 20008	2021-02-11	D.W. Brocklesby						Human observation	Hoogstraal, H., & el-Kammah, K. M. (1972). Notes on African Haemaphysalis ticks. X. H. (Kaiseriana) aciculifer Warburton and H. (K.) rugosa Santos Dias, the African representatives of the Spinigera sugroup (Ixodoidea: Ixodidae). The Journal of parasitology, 58(5), 960–978.			Animalia	Arthropoda	Arachnida	Ixodida	Ixodidae	Haemaphysalis	aciculifer	Warburton, 1913	Haemaphysalis aciculifer	Haemaphysalis aciculifer						1960-04-30	1960-04-30	4/30/1960'		Kenya		Nakuru	Higgin Farm near Kinjabi Hill	36.1713	-0.48402	WGS84					189500	https://geonames.org	Gazetteer: GeoNames (Nakuru; first-order administrative division; Geoname ID 7668902)
2918	Smithsonian National Zoo	https://nationalzoo.si.edu/	Matulis, Graham	gmatulis@masonlive.gmu.edu	3001 Connecticut Ave NW, Washington, DC 20008	2021-02-11	H.P. Ledger						Human observation	Hoogstraal, H., & el-Kammah, K. M. (1972). Notes on African Haemaphysalis ticks. X. H. (Kaiseriana) aciculifer Warburton and H. (K.) rugosa Santos Dias, the African representatives of the Spinigera sugroup (Ixodoidea: Ixodidae). The Journal of parasitology, 58(5), 960–978.			Animalia	Arthropoda	Arachnida	Ixodida	Ixodidae	Haemaphysalis	aciculifer	Warburton, 1913	Haemaphysalis aciculifer	Haemaphysalis aciculifer						1963-02-13	1963-02-13	2/13/1963'		Kenya		Nakuru	EAAFRO Experimental Farm, Naivasha	36.4326	-0.71383	WGS84					3000	https://manisnet.org	Gazetteer; GeoNames (Naivasha; populated place; GeoNames ID 184707)
2919	Smithsonian National Zoo	https://nationalzoo.si.edu/	Matulis, Graham	gmatulis@masonlive.gmu.edu	3001 Connecticut Ave NW, Washington, DC 20008	2021-02-11	H. Hoogstraal						Human observation	Hoogstraal, H., & el-Kammah, K. M. (1972). Notes on African Haemaphysalis ticks. X. H. (Kaiseriana) aciculifer Warburton and H. (K.) rugosa Santos Dias, the African representatives of the Spinigera sugroup (Ixodoidea: Ixodidae). The Journal of parasitology, 58(5), 960–978.			Animalia	Arthropoda	Arachnida	Ixodida	Ixodidae	Haemaphysalis	aciculifer	Warburton, 1913	Haemaphysalis aciculifer	Haemaphysalis aciculifer						1948-06-09	1948-06-09	6/9/1948'		Kenya		Nakuru	Eastern Mau Forest Reserve	35.8633	-0.43911	WGS84					26250	https://manisnet.org	Gazetteer; GeoNames (Eastern Mau Forest; forest(s); GeoNames ID 198777)
2920	Smithsonian National Zoo	https://nationalzoo.si.edu/	Matulis, Graham	gmatulis@masonlive.gmu.edu	3001 Connecticut Ave NW, Washington, DC 20008	2021-02-11	J.E.C. Flux						Human observation	Hoogstraal, H., & el-Kammah, K. M. (1972). Notes on African Haemaphysalis ticks. X. H. (Kaiseriana) aciculifer Warburton and H. (K.) rugosa Santos Dias, the African representatives of the Spinigera sugroup (Ixodoidea: Ixodidae). The Journal of parasitology, 58(5), 960–978.			Animalia	Arthropoda	Arachnida	Ixodida	Ixodidae	Haemaphysalis	aciculifer	Warburton, 1913	Haemaphysalis aciculifer	Haemaphysalis aciculifer						1967-11-03	1967-11-03	11/3/1967'		Kenya		Kajiado	Ngong Hills	36.6384	-1.40949	WGS84					6200	https://manisnet.org	Gazetteer: GeoNames: Ngong Hills, mountains; GeoNames ID: 183587, Pecor D Jan 2021
2921	Smithsonian National Zoo	https://nationalzoo.si.edu/	Matulis, Graham	gmatulis@masonlive.gmu.edu	3001 Connecticut Ave NW, Washington, DC 20008	2021-02-11	C.R. Taylor						Human observation	Hoogstraal, H., & el-Kammah, K. M. (1972). Notes on African Haemaphysalis ticks. X. H. (Kaiseriana) aciculifer Warburton and H. (K.) rugosa Santos Dias, the African representatives of the Spinigera sugroup (Ixodoidea: Ixodidae). The Journal of parasitology, 58(5), 960–978.			Animalia	Arthropoda	Arachnida	Ixodida	Ixodidae	Haemaphysalis	aciculifer	Warburton, 1913	Haemaphysalis aciculifer	Haemaphysalis aciculifer						1965-03-01	1965-03-01	March 1965'		Kenya		Kajiado	5 mi S of Ngong	36.878	-2.131	WGS84					160000	https://manisnet.org	Gazetteer; GeoNames (Kajiado; first-order administrative division; GeoName ID 7667657)
2922	Smithsonian National Zoo	https://nationalzoo.si.edu/	Matulis, Graham	gmatulis@masonlive.gmu.edu	3001 Connecticut Ave NW, Washington, DC 20008	2021-02-11	C.R. Taylor						Human observation	Hoogstraal, H., & el-Kammah, K. M. (1972). Notes on African Haemaphysalis ticks. X. H. (Kaiseriana) aciculifer Warburton and H. (K.) rugosa Santos Dias, the African representatives of the Spinigera sugroup (Ixodoidea: Ixodidae). The Journal of parasitology, 58(5), 960–978.			Animalia	Arthropoda	Arachnida	Ixodida	Ixodidae	Haemaphysalis	aciculifer	Warburton, 1913	Haemaphysalis aciculifer	Haemaphysalis aciculifer						1965-03-01	1965-03-01	March 1965'		Kenya		Kajiado	5 mi S of Ngong	36.878	-2.131	WGS84					160000	https://manisnet.org	Gazetteer; GeoNames (Kajiado; first-order administrative division; GeoName ID 7667657)
2923	Smithsonian National Zoo	https://nationalzoo.si.edu/	Matulis, Graham	gmatulis@masonlive.gmu.edu	3001 Connecticut Ave NW, Washington, DC 20008	2021-02-11	J. Sutton						Human observation	Hoogstraal, H., & el-Kammah, K. M. (1972). Notes on African Haemaphysalis ticks. X. H. (Kaiseriana) aciculifer Warburton and H. (K.) rugosa Santos Dias, the African representatives of the Spinigera sugroup (Ixodoidea: Ixodidae). The Journal of parasitology, 58(5), 960–978.			Animalia	Arthropoda	Arachnida	Ixodida	Ixodidae	Haemaphysalis	aciculifer	Warburton, 1913	Haemaphysalis aciculifer	Haemaphysalis aciculifer						1961-02-05	1961-02-05	2/5/1961'		Kenya		Kajiado	Ngong Hills	36.6384	-1.40949	WGS84					6200	https://manisnet.org	Gazetteer: GeoNames: Ngong Hills, mountains; GeoNames ID: 183587, Pecor D Jan 2021
2924	Smithsonian National Zoo	https://nationalzoo.si.edu/	Matulis, Graham	gmatulis@masonlive.gmu.edu	3001 Connecticut Ave NW, Washington, DC 20008	2021-02-11	J. Maindi						Human observation	Hoogstraal, H., & el-Kammah, K. M. (1972). Notes on African Haemaphysalis ticks. X. H. (Kaiseriana) aciculifer Warburton and H. (K.) rugosa Santos Dias, the African representatives of the Spinigera sugroup (Ixodoidea: Ixodidae). The Journal of parasitology, 58(5), 960–978.			Animalia	Arthropoda	Arachnida	Ixodida	Ixodidae	Haemaphysalis	aciculifer	Warburton, 1913	Haemaphysalis aciculifer	Haemaphysalis aciculifer						1957-07-31	1957-07-31	7/31/1957'		Kenya		Laikipia	Ol Arabel	36.7667	0.33333	WGS84					71750	https://manisnet.org	Gazetteer; GeoNames (Laikipia; first-order administrative division; GeoNames 189794)
2925	Smithsonian National Zoo	https://nationalzoo.si.edu/	Matulis, Graham	gmatulis@masonlive.gmu.edu	3001 Connecticut Ave NW, Washington, DC 20008	2021-02-11	S.F. Barnett						Human observation	Hoogstraal, H., & el-Kammah, K. M. (1972). Notes on African Haemaphysalis ticks. X. H. (Kaiseriana) aciculifer Warburton and H. (K.) rugosa Santos Dias, the African representatives of the Spinigera sugroup (Ixodoidea: Ixodidae). The Journal of parasitology, 58(5), 960–978.			Animalia	Arthropoda	Arachnida	Ixodida	Ixodidae	Haemaphysalis	aciculifer	Warburton, 1913	Haemaphysalis aciculifer	Haemaphysalis aciculifer						1957-12-01	1957-12-01	12/1/1957'		Kenya		Laikipia	Ol Arabel	36.7667	0.33333	WGS84					71750	https://manisnet.org	Gazetteer; GeoNames (Laikipia; first-order administrative division; GeoNames 189794)
2926	Smithsonian National Zoo	https://nationalzoo.si.edu/	Matulis, Graham	gmatulis@masonlive.gmu.edu	3001 Connecticut Ave NW, Washington, DC 20008	2021-02-11	J. Maindi						Human observation	Hoogstraal, H., & el-Kammah, K. M. (1972). Notes on African Haemaphysalis ticks. X. H. (Kaiseriana) aciculifer Warburton and H. (K.) rugosa Santos Dias, the African representatives of the Spinigera sugroup (Ixodoidea: Ixodidae). The Journal of parasitology, 58(5), 960–978.			Animalia	Arthropoda	Arachnida	Ixodida	Ixodidae	Haemaphysalis	aciculifer	Warburton, 1913	Haemaphysalis aciculifer	Haemaphysalis aciculifer						1951-05-04	1951-05-04	5/4/1951'		Kenya		Bungoma	Misanga	34.639	0.66	WGS84					54750	https://manisnet.org	Gazetteer; GeoNames (Bungoma; first-order administrative division; GeoNames ID 200066)
2927	Smithsonian National Zoo	https://nationalzoo.si.edu/	Matulis, Graham	gmatulis@masonlive.gmu.edu	3001 Connecticut Ave NW, Washington, DC 20008	2021-02-11	Dr. Worley						Human observation	Hoogstraal, H., & el-Kammah, K. M. (1972). Notes on African Haemaphysalis ticks. X. H. (Kaiseriana) aciculifer Warburton and H. (K.) rugosa Santos Dias, the African representatives of the Spinigera sugroup (Ixodoidea: Ixodidae). The Journal of parasitology, 58(5), 960–978.			Animalia	Arthropoda	Arachnida	Ixodida	Ixodidae	Haemaphysalis	aciculifer	Warburton, 1913	Haemaphysalis aciculifer	Haemaphysalis aciculifer						1950-07-26	1950-07-26	7/26/1950'		Kenya			Liebig Meat Packing Station	38	1	WGS84					650000	https://manisnet.org	Gazetteer: GeoNames: Kenya, independent political entity; GeoName ID: 192950, Pecor D Jan 2021
2928	Smithsonian National Zoo	https://nationalzoo.si.edu/	Matulis, Graham	gmatulis@masonlive.gmu.edu	3001 Connecticut Ave NW, Washington, DC 20008	2021-02-11	E.A. Lewis						Human observation	Hoogstraal, H., & el-Kammah, K. M. (1972). Notes on African Haemaphysalis ticks. X. H. (Kaiseriana) aciculifer Warburton and H. (K.) rugosa Santos Dias, the African representatives of the Spinigera sugroup (Ixodoidea: Ixodidae). The Journal of parasitology, 58(5), 960–978.			Animalia	Arthropoda	Arachnida	Ixodida	Ixodidae	Haemaphysalis	aciculifer	Warburton, 1913	Haemaphysalis aciculifer	Haemaphysalis aciculifer						1932-11-26	1932-11-26	11/26/1932'		Kenya				38	1	WGS84					650000	https://manisnet.org	Gazetteer: GeoNames: Kenya, independent political entity; GeoName ID: 192950, Pecor D Jan 2021
2704	George Mason University	https://chhs.gmu.edu/	Wofford, Rachel	rwofford@gmu.edu	4400 University Drive, Fairfax, Virginia 22030	2021-02-11							Human observation	Larkin, P.J. (1961). Control of the Blue Tick (Boophilus decoloratus) on Cattle with Pyrethrum Sprays. The Veterinary Records, 73(12):298-300.			Animalia	Arthropoda	Arachnida	Ixodida	Ixodidae	Hyalomma	impressum	Koch, 1844	Hyalomma aegyptium	Hyalomma impressum						1958-09-24	1958-09-24	September 24th, 1958		Kenya			Farm 1	38	1	WGS84					650000	https://manisnet.org	Gazetteer: GeoNames: Kenya, independent political entity; GeoName ID: 192950, Pecor D Jan 2021
2719	George Mason University	https://chhs.gmu.edu/	Wofford, Rachel	rwofford@gmu.edu	4400 University Drive, Fairfax, Virginia 22030	2021-02-11							Human observation	Larkin, P.J. (1961). Control of the Blue Tick (Boophilus decoloratus) on Cattle with Pyrethrum Sprays. The Veterinary Records, 73(12):298-300.			Animalia	Arthropoda	Arachnida	Ixodida	Ixodidae	Hyalomma	impressum	Koch, 1844	Hyalomma aegyptium	Hyalomma impressum						1958-10-11	1958-10-11	October 11th, 1958		Kenya			Farm 5	38	1	WGS84					650000	https://manisnet.org	Gazetteer: GeoNames: Kenya, independent political entity; GeoName ID: 192950, Pecor D Jan 2021
2723	George Mason University	https://chhs.gmu.edu/	Wofford, Rachel	rwofford@gmu.edu	4400 University Drive, Fairfax, Virginia 22030	2021-02-11							Human observation	Larkin, P.J. (1961). Control of the Blue Tick (Boophilus decoloratus) on Cattle with Pyrethrum Sprays. The Veterinary Records, 73(12):298-300.			Animalia	Arthropoda	Arachnida	Ixodida	Ixodidae	Hyalomma	impressum	Koch, 1844	Hyalomma aegyptium	Hyalomma impressum						1958-11-08	1958-11-08	Novermber 8th		Kenya			Farm 5	38	1	WGS84					650000	https://manisnet.org	Gazetteer: GeoNames: Kenya, independent political entity; GeoName ID: 192950, Pecor D Jan 2021
2726	George Mason University	https://chhs.gmu.edu/	Wofford, Rachel	rwofford@gmu.edu	4400 University Drive, Fairfax, Virginia 22030	2021-02-11							Human observation	Larkin, P.J. (1961). Control of the Blue Tick (Boophilus decoloratus) on Cattle with Pyrethrum Sprays. The Veterinary Records, 73(12):298-300.			Animalia	Arthropoda	Arachnida	Ixodida	Ixodidae	Hyalomma	impressum	Koch, 1844	Hyalomma aegyptium	Hyalomma impressum						1959-05-09	1959-05-09	May 9th		Kenya			Farm 5	38	1	WGS84					650000	https://manisnet.org	Gazetteer: GeoNames: Kenya, independent political entity; GeoName ID: 192950, Pecor D Jan 2021
2748	Smithsonian National Zoo	https://nationalzoo.si.edu/	Matulis, Graham	gmatulis@masonlive.gmu.edu	3001 Connecticut Ave NW, Washington, DC 20008	2021-02-11							Human observation	Daubney, R. and Hudson, J.R. (1934). Nairobi sheep disease: natural and experimental transmission by ticks other than Rhipicephalus appendiculatus. Parasitology, 26(4), 496-509.			Animalia	Arthropoda	Arachnida	Ixodida	Ixodidae	Hyalomma	impressum	Koch, 1844	Hyalomma aegyptium	Hyalomma impressum	E. A. Lewis							March 1931'		Kenya			Laikipia plains	36.7667	0.33333	WGS84					71750	https://manisnet.org	Gazetteer; GeoNames (Laikipia; first-order administrative division; GeoNames 189794)
2749	Smithsonian National Zoo	https://nationalzoo.si.edu/	Matulis, Graham	gmatulis@masonlive.gmu.edu	3001 Connecticut Ave NW, Washington, DC 20008	2021-02-11							Human observation	Daubney, R. and Hudson, J.R. (1934). Nairobi sheep disease: natural and experimental transmission by ticks other than Rhipicephalus appendiculatus. Parasitology, 26(4), 496-509.			Animalia	Arthropoda	Arachnida	Ixodida	Ixodidae	Hyalomma	impressum	Koch, 1844	Hyalomma aegyptium	Hyalomma impressum	E. A. Lewis							March 1931'		Kenya			Laikipia plains	36.7667	0.33333	WGS84					71750	https://manisnet.org	Gazetteer; GeoNames (Laikipia; first-order administrative division; GeoNames 189794)
3046	Walter Reed Biosystematics Unit (WRAIR, Division of Entomology)	http://www.wrbu.si.edu/	Tarpey, John	jbtarpey@my.loyno.edu	Walter Reed Biosystematics Unit MSC MRC534 Smithsonian Institution 4210 Silver Hill Rd Suitland MD 20746 USA	2021-02-11							Human observation	Balinandi, S., Chitimia-Dobler, L., Grandi, G. et al. Morphological and molecular identification of ixodid tick species (Acari: Ixodidae) infesting cattle in Uganda. Parasitol Res 119, 2411–2420 (2020). https://doi.org/10.1007/s00436-020-06742-z			Animalia	Arthropoda	Arachnida	Ixodida	Ixodidae	Rhipicephalus	afranicus	Bakkes, 2020	Rhipicephalus africanus	Rhipicephalus afranicus	Uganda Virus Research Institute (UVRI), Entebbe, Uganda		Morphology		Identified morphology using keys: Apanaskevich and Horak 2008a; Apanaskevich and Horak 2008b; Voltzit and Keirans 2003; Walker et al. 2014			Between September and November 2017		Uganda	Moroto			34.6439	2.6389	WGS84				Decimal degrees	56500	https://manisnet.org	Gazetteer: Geonames (Moroto District, second-order administrative division, 443356)
2465	Smithsonian National Zoo	https://nationalzoo.si.edu/	Matulis, Graham	gmatulis@masonlive.gmu.edu	3001 Connecticut Ave NW, Washington, DC 20008	2021-02-11							Human observation	Hoogstraal, H., Wassef, H. Y., Easton, E.R., & Dixon, J.E. (1977). Observations on the subgenus Argas (Ixodoidea: Argasidae: Argas). 12. Argas (A.) africolumbae: variation, bird hosts, and distribution in Kenya, Tanzania, and South and South-West Africa. Journal of Medical Entomology, 13(4-5), 441-445			Animalia	Arthropoda	Arachnida	Ixodida	Argasidae	Argas	africolumbae	Hoogstraal, Kaiser, Walker, Ledger, Converse & Rice, 1975	Argas africolumbae	Argas africolumbae						1973-08-08	1973-08-08	8. VIII. 1973		Kenya	Eastern Province	Kitui District	Ukazzi Hill	38.544	-0.81737	WGS84					7000	https://manisnet.org	Gazetteer: GeoNames: Ukazi, hill; GeoNames ID: 178804, Pecor D Jan 2021
2466	Smithsonian National Zoo	https://nationalzoo.si.edu/	Matulis, Graham	gmatulis@masonlive.gmu.edu	3001 Connecticut Ave NW, Washington, DC 20008	2021-02-11							Human observation	Hoogstraal, H., Wassef, H. Y., Easton, E.R., & Dixon, J.E. (1977). Observations on the subgenus Argas (Ixodoidea: Argasidae: Argas). 12. Argas (A.) africolumbae: variation, bird hosts, and distribution in Kenya, Tanzania, and South and South-West Africa. Journal of Medical Entomology, 13(4-5), 441-445			Animalia	Arthropoda	Arachnida	Ixodida	Argasidae	Argas	africolumbae	Hoogstraal, Kaiser, Walker, Ledger, Converse & Rice, 1975	Argas africolumbae	Argas africolumbae						1975-10-02	1975-10-02	10. II. 1975		Kenya			Ngomeni Hill	38.3667	-2.13333	WGS84					5000	https://manisnet.org	Gazetteer; GeoNames (Ngomeni; hill; GeoNames ID 183611)
2467	Smithsonian National Zoo	https://nationalzoo.si.edu/	Matulis, Graham	gmatulis@masonlive.gmu.edu	3001 Connecticut Ave NW, Washington, DC 20008	2021-02-11							Human observation	Hoogstraal, H., Wassef, H. Y., Easton, E.R., & Dixon, J.E. (1977). Observations on the subgenus Argas (Ixodoidea: Argasidae: Argas). 12. Argas (A.) africolumbae: variation, bird hosts, and distribution in Kenya, Tanzania, and South and South-West Africa. Journal of Medical Entomology, 13(4-5), 441-445			Animalia	Arthropoda	Arachnida	Ixodida	Argasidae	Argas	africolumbae	Hoogstraal, Kaiser, Walker, Ledger, Converse & Rice, 1976	Argas africolumbae	Argas africolumbae										Kenya		Kitui District		38.451	-1.835	WGS84					198500	https://manisnet.org	Gazetteer; GeoNames (Kitui; first-order administrative division; GeoNames ID 191037)
2468	Smithsonian National Zoo	https://nationalzoo.si.edu/	Matulis, Graham	gmatulis@masonlive.gmu.edu	3001 Connecticut Ave NW, Washington, DC 20008	2021-02-11	R.C.A Rice and G.R.C. van Someren						Human observation	Hoogstraal, H., Wassef, H. Y., Easton, E.R., & Dixon, J.E. (1977). Observations on the subgenus Argas (Ixodoidea: Argasidae: Argas). 12. Argas (A.) africolumbae: variation, bird hosts, and distribution in Kenya, Tanzania, and South and South-West Africa. Journal of Medical Entomology, 13(4-5), 441-445			Animalia	Arthropoda	Arachnida	Ixodida	Argasidae	Argas	africolumbae	Hoogstraal, Kaiser, Walker, Ledger, Converse & Rice, 1976	Argas africolumbae	Argas africolumbae						1973-07-15	1973-07-15	15. VII. 1973		Kenya	Rift Valley Province	Kajiado District	0.5 km from Magadi Road (40 km S of Nairobi)	36.878	-2.131	WGS84					160000	https://manisnet.org	Gazetteer; GeoNames (Kajiado; first-order administrative division; GeoName ID 7667657)
2469	Smithsonian National Zoo	https://nationalzoo.si.edu/	Matulis, Graham	gmatulis@masonlive.gmu.edu	3001 Connecticut Ave NW, Washington, DC 20008	2021-02-11	Dr. Michael H. Woodford, Dr. Tawfik Hedfnawy, Mr. and Mrs. J.C. Hillman						Human observation	Hoogstraal, H., Wassef, H. Y., Easton, E.R., & Dixon, J.E. (1977). Observations on the subgenus Argas (Ixodoidea: Argasidae: Argas). 12. Argas (A.) africolumbae: variation, bird hosts, and distribution in Kenya, Tanzania, and South and South-West Africa. Journal of Medical Entomology, 13(4-5), 441-445			Animalia	Arthropoda	Arachnida	Ixodida	Argasidae	Argas	africolumbae	Hoogstraal, Kaiser, Walker, Ledger, Converse & Rice, 1976	Argas africolumbae	Argas africolumbae						1975-02-03	1975-02-03	3. II. 1975		Kenya	Rift Valley Province	Naivasha District	Ballroom Cave, St. Suswa	36	0.5	WGS84					122000	https://manisnet.org	Gazetteer: GeoNames: Rift Valley Province, first order admin division; GeoName ID: 400744, Pecor D Jan 2021
2772	Smithsonian National Zoo	https://nationalzoo.si.edu/	Matulis, Graham	gmatulis@masonlive.gmu.edu	3001 Connecticut Ave NW, Washington, DC 20008	2021-02-11	R.C.A. Rice and G.R.C. van Someren						Human observation	Hoogstraal, H., Kaiser, M.N., Walker, J.B., Ledger, J.A., Converse, J.D., Rice, R.C.A. (1975). Obervations on the subgenus Argas (Ixodoidea: Argasidae: Argas). A. (A.) africolumbae, n. sp., a Pretoria virus-infected parasite of birds in southern and eastern Africa. Journal of Medical Entomology, 12(2), 194-201.			Animalia	Arthropoda	Arachnida	Ixodida	Argasidae	Argas	africolumbae	Hoogstraal, Kaiser, Walker, Ledger, Converse & Rice, 1975	Argas africolumbae	Argas africolumbae						1973-08-08	1973-08-08	8.VIII.1973		Kenya	Eastern Province	Kitui District	Ukazzi Hill	38.544	-0.81737	WGS84					7000	https://manisnet.org	Gazetteer: GeoNames: Ukazi, hill; GeoNames ID: 178804, Pecor D Jan 2021
2773	Smithsonian National Zoo	https://nationalzoo.si.edu/	Matulis, Graham	gmatulis@masonlive.gmu.edu	3001 Connecticut Ave NW, Washington, DC 20008	2021-02-11	R.C.A. Rice and G.R.C. van Someren						Human observation	Hoogstraal, H., Kaiser, M.N., Walker, J.B., Ledger, J.A., Converse, J.D., Rice, R.C.A. (1975). Obervations on the subgenus Argas (Ixodoidea: Argasidae: Argas). A. (A.) africolumbae, n. sp., a Pretoria virus-infected parasite of birds in southern and eastern Africa. Journal of Medical Entomology, 12(2), 194-201.			Animalia	Arthropoda	Arachnida	Ixodida	Argasidae	Argas	africolumbae	Hoogstraal, Kaiser, Walker, Ledger, Converse & Rice, 1975	Argas africolumbae	Argas africolumbae						1973-08-08	1973-08-08	8.VIII.1973		Kenya	Eastern Province	Kitui District	Ukazzi Hill	38.544	-0.81737	WGS84					7000	https://manisnet.org	Gazetteer: GeoNames: Ukazi, hill; GeoNames ID: 178804, Pecor D Jan 2021
2774	Smithsonian National Zoo	https://nationalzoo.si.edu/	Matulis, Graham	gmatulis@masonlive.gmu.edu	3001 Connecticut Ave NW, Washington, DC 20008	2021-02-11							Human observation	Hoogstraal, H., Kaiser, M.N., Walker, J.B., Ledger, J.A., Converse, J.D., Rice, R.C.A. (1975). Obervations on the subgenus Argas (Ixodoidea: Argasidae: Argas). A. (A.) africolumbae, n. sp., a Pretoria virus-infected parasite of birds in southern and eastern Africa. Journal of Medical Entomology, 12(2), 194-201.			Animalia	Arthropoda	Arachnida	Ixodida	Argasidae	Argas	africolumbae	Hoogstraal, Kaiser, Walker, Ledger, Converse & Rice, 1975	Argas africolumbae	Argas africolumbae	H.H.					1973-08-08	1973-08-08	8.VIII.1973		Kenya	Rift Valley Province		Kajiado	36.7768	-1.85238	WGS84					3700	https://manisnet.org	Gazetteer: GeoNames: Kahawa, populated place; GeoName ID: 195472, Pecor D Jan 2021
646	George Mason University	https://chhs.gmu.edu/	Wofford, Rachel	rwofford@gmu.edu	4400 University Drive, Fairfax, Virginia 22030	2021-02-11							Human observation	Kigaye, M.K., Jiffar, T. (1991). A Survey of Ectoparasites of Cattle in Harar and Dire Dawa Districts, Hararghe Administrative Region of Ethiopia. Bull. Anim. Hlth. Prod. Afr., 39:15-24.			Animalia	Arthropoda	Arachnida	Ixodida	Ixodidae	Hyalomma	albiparmatum	Schulze, 1919	H. albiparmatum	Hyalomma albiparmatum			Morphology		Hoogerstaal, H. (1956). African Ixodidae 1. Ticks of the Sudan with special reference to Equatorial Province and with Preliminary Review of the Genusa Boophilus, Margaroups and Hyalomma. US Navy, Washington, DC.; Rageau, I., and Vernent, G. (1953). Ann. Parasit. Hum. comp. 28(1-2):60.			Shinile: April, 1982 & Nov. 1986; Elbar: July, 1985		Ethiopia			Shiline & Elbah in Harar and Dire Dawa Districts, Hararghe Administrative Region	42.0024	8.70114	WGS84	between 40degE and 47degN	between 4degN and 11degN	between 4degN and 11degN, between 40degE and 47degN	Degrees minutes seconds	129860	https://manisnet.org	Gazetter: Geonames (East Harerghe Zone; second-order administrative division; Gepname ID: 7732970; Rachel Wofford; 2/1/2021)
772	George Mason University	https://chhs.gmu.edu/	Wofford, Rachel	rwofford@gmu.edu	4400 University Drive, Fairfax, Virginia 22030	2021-02-11							Human observation	Kigaye, M.K., Jiffar, T. (1991). A Survey of Ectoparasites of Cattle in Harar and Dire Dawa Districts, Hararghe Administrative Region of Ethiopia. Bull. Anim. Hlth. Prod. Afr., 39:15-24.			Animalia	Arthropoda	Arachnida	Ixodida	Ixodidae	Hyalomma	albiparmatum	Schulze, 1919	H. albiparmatum	Hyalomma albiparmatum			Morphology		Hoogerstaal, H. (1956). African Ixodidae 1. Ticks of the Sudan with special reference to Equatorial Province and with Preliminary Review of the Genusa Boophilus, Margaroups and Hyalomma. US Navy, Washington, DC.; Rageau, I., and Vernent, G. (1953). Ann. Parasit. Hum. comp. 28(1-2):60.			May, 1985 & Nov., 1986		Ethiopia			Harawe in Harar and Dire Dawa Districts, Hararghe Administrative Region	42.0024	8.70114	WGS84	between 40degE and 47degN	between 4degN and 11degN	between 4degN and 11degN, between 40degE and 47degN	Degrees minutes seconds	129860	https://manisnet.org	Gazetter: Geonames (East Harerghe Zone; second-order administrative division; Gepname ID: 7732970; Rachel Wofford; 2/1/2021)
2227	Smithsonian National Zoo	https://nationalzoo.si.edu/	Matulis, Graham	gmatulis@masonlive.gmu.edu	3001 Connecticut Ave NW, Washington, DC 20008	2021-02-11							Human observation	Pester, F. R. N., & Laurence, B. R. (1974). The parasite load of some African game animals. Journal of zoology, 174(3), 397-406.			Animalia	Arthropoda	Arachnida	Ixodida	Ixodidae	Hyalomma	albiparmatum	Schulze, 1919	Hyalomma albiparmatum	Hyalomma albiparmatum	J.B. Walker (partially)							1969'		Kenya		Nairobi	Athi Plains	36.8984	-1.4215	WGS84					3000	https://manisnet.org	Gazetteer: GeoNames: Athi Plains, Plains feature; GeoName ID: 200788, Pecor D Jan 2021
2441	Smithsonian National Zoo	https://nationalzoo.si.edu/	Kearney, Mary	mkearney@umich.edu	3001 Connecticut Ave NW, Washington, DC 20008	2021-02-11							Human observation	Kariuki, E. K., Penzhorn, B. L., & Horak, I. G. (2012). Ticks (Acari: Ixodidae) infesting cattle and African buffaloes in the Tsavo conservation area, Kenya. The Onderstepoort journal of veterinary research, 79(1), E1–E4. https://doi.org/10.4102/ojvr.v79i1.437			Animalia	Arthropoda	Arachnida	Ixodida	Ixodidae	Hyalomma	albiparmatum	Schulze, 1919	Hyalomma albiparmatum	Hyalomma albiparmatum			Morphology		pg. 2: Walker 106; Walker & Olwage 1987; Walker, Keirans & Horak 2000			During February of 2010 a single opportunistic sample of ticks was made		Kenya			Tsavo Conservation Area	38.6667	-3	WGS84					85000	https://manisnet.org	Gazetteer: GeoNames: Tsavo National Park, park; GeoNames ID: 179050, Pecor D Jan 2021
2452	Smithsonian National Zoo	https://nationalzoo.si.edu/	Kearney, Mary	mkearney@umich.edu	3001 Connecticut Ave NW, Washington, DC 20008	2021-02-11							Human observation	Kariuki, E. K., Penzhorn, B. L., & Horak, I. G. (2012). Ticks (Acari: Ixodidae) infesting cattle and African buffaloes in the Tsavo conservation area, Kenya. The Onderstepoort journal of veterinary research, 79(1), E1–E4. https://doi.org/10.4102/ojvr.v79i1.437			Animalia	Arthropoda	Arachnida	Ixodida	Ixodidae	Hyalomma	albiparmatum	Schulze, 1919	Hyalomma albiparmatum	Hyalomma albiparmatum			Morphology		pg. 2: Walker 106; Walker & Olwage 1987; Walker, Keirans & Horak 2000			During February of 2010 a single opportunistic sample of ticks was made		Kenya			Tsavo Conservation Area	38.6667	-3	WGS84					85000	https://manisnet.org	Gazetteer: GeoNames: Tsavo National Park, park; GeoNames ID: 179050, Pecor D Jan 2021
2473	Smithsonian National Zoo	https://nationalzoo.si.edu/	Matulis, Graham	gmatulis@masonlive.gmu.edu	3001 Connecticut Ave NW, Washington, DC 20008	2021-02-11							Human observation	DeTray, D.E., Zaphiro, D., Hay, D. (1961). The incidence of African swine fever in wart hogs in Kenya - a preliminary report. Journal of the American Veterinary Medical Association, 138(2), 78-80			Animalia	Arthropoda	Arachnida	Ixodida	Ixodidae	Hyalomma	albiparmatum	Schulze, 1919	Hyalomma albiparmatum	Hyalomma albiparmatum								March 1959'		Kenya			75 miles south west of Nairobi	38	1	WGS84					650000	https://manisnet.org	Gazetteer: GeoNames: Kenya, independent political entity; GeoName ID: 192950, Pecor D Jan 2021
2559	Smithsonian National Zoo	https://nationalzoo.si.edu/	Kearney, Mary	mkearney@umich.edu	3001 Connecticut Ave NW, Washington, DC 20008	2021-02-11							Human observation	Muruthi CW, Lwande OW, Makumi JN, Runo S, Otiende M, et al. (2016) Phenotypic and Genotypic Identification of Ticks Sampled from Wildlife Species in Selected Conservation Sites of Kenya. J Veterinar Sci Technol 7: 293. doi:10.4172/2157-7579.1000293	Some ticks were photographed for this paper, DNA was extracted from 28 ticks		Animalia	Arthropoda	Arachnida	Ixodida	Ixodidae	Hyalomma	albiparmatum	Schulze, 1919	Hyalomma albiparmatum	Hyalomma albiparmatum			Morphology		Identified by Walker AR (2003) Ticks of domestic animals in Africa: a guide to identification of species. Bioscience reports Edinburgh.					Kenya			Tsavo National Park	38.6667	-3	WGS84					85000	https://manisnet.org	Gazetteer: GeoNames: Tsavo National Park, park; GeoNames ID: 179050, Pecor D Jan 2021
2584	Smithsonian National Zoo	https://nationalzoo.si.edu/	Kearney, Mary	mkearney@umich.edu	3001 Connecticut Ave NW, Washington, DC 20008	2021-02-11							Human observation	Ndeereh, D., Muchemi, G., Thaiyah, A., Otiende, M., Angelone-Alasaad, S., & Jowers, M. J. (2017). Molecular survey of Coxiella burnetii in wildlife and ticks at wildlife-livestock interfaces in Kenya. Experimental & applied acarology, 72(3), 277–289. https://doi.org/10.1007/s10493-017-0146-6			Animalia	Arthropoda	Arachnida	Ixodida	Ixodidae	Hyalomma	albiparmatum	Schulze, 1919	Hyalomma albiparmatum	Hyalomma albiparmatum			Morphology		Taxonomic keys by Walker et al. (2003)			between February 2014 and October 2015		Kenya		Narok	Maasai Mara National Reserve	34.9904	-1.3085	WGS84	34D45' and 35D25'E	1D13' and 1D45'S	between latitudes 1Deg13' and 1Deg45'S and longitudes 34Deg45' and 35Deg25'E	Degrees minutes seconds	27250	https://manisnet.org	Gazetteer; GeoNames (Maasai Mara Game Reserve; wildlife reserve; GeoNames ID 187536)
2618	Smithsonian National Zoo	https://nationalzoo.si.edu/	Kearney, Mary	mkearney@umich.edu	3001 Connecticut Ave NW, Washington, DC 20008	2021-02-11							Human observation	J. C. Njanja, F. G. Ft. Rinkanya & H. K. Kiara (1991) Ticks of camels, sheep and goats in northwestern Kenya rangelands, Tropical Pest Management, 37:2, 166-168, DOI: 10.1080/09670879109371568			Animalia	Arthropoda	Arachnida	Ixodida	Ixodidae	Hyalomma	albiparmatum	Schulze, 1919	Hyalomma albiparmatum	Hyalomma albiparmatum			Morphology					dry season of 1986 through the wet season of 1987.		Kenya		Turkana district		35.5	3	WGS84					250000	https://manisnet.org	Gazetteer: GeoNames: Turkana, first order admin division; GeoName ID: 178914, Pecor D Jan 2021
2627	Smithsonian National Zoo	https://nationalzoo.si.edu/	Kearney, Mary	mkearney@umich.edu	3001 Connecticut Ave NW, Washington, DC 20008	2021-02-11							Human observation	J. C. Njanja, F. G. Ft. Rinkanya & H. K. Kiara (1991) Ticks of camels, sheep and goats in northwestern Kenya rangelands, Tropical Pest Management, 37:2, 166-168, DOI: 10.1080/09670879109371568			Animalia	Arthropoda	Arachnida	Ixodida	Ixodidae	Hyalomma	albiparmatum	Schulze, 1919	Hyalomma albiparmatum	Hyalomma albiparmatum			Morphology					dry season of 1986 through the wet season of 1987.		Kenya		Turkana district		35.5	3	WGS84					250000	https://manisnet.org	Gazetteer: GeoNames: Turkana, first order admin division; GeoName ID: 178914, Pecor D Jan 2021
3376	George Mason University	https://chhs.gmu.edu/	Kano, Arisa	akano@gmu.edu	4400 University Drive, Fairfax, Virginia 22030	2021-02-11							Human observation	Sang, R. et al. (2006). Tickborne Arbovirus Surveillance in Market Livestock, Nairobi, Kenya. Emerging Infectious Diseases 12(7): 1074-1080.			Animalia	Arthropoda	Arachnida	Ixodida	Ixodidae	Hyalomma	albiparmatum	Schulze, 1919	Hyalomma albiparmatum	Hyalomma albiparmatum			Morphology					between September and November 1999		Kenya		Nairobi	Njiru and Dagoretti abattoirs	36.8333	-1.28333	WGS84					30500	https://manisnet.org	Gazetteer; GeoNames (Nairobi; first-order administrative division; GeoNames ID 184742)
3699	Smithsonian National Zoo	https://nationalzoo.si.edu/	Kearney, Mary	mkearney@umich.edu	3001 Connecticut Ave NW, Washington, DC 20008	2021-07-15							Human observation	Grootenhuis, J. G., Morrison, W. I., Karstad, L., Sayer, P. D., Young, A. S., Murray, M., & Haller, R. D. (1980). Fatal theileriosis in eland (Taurotragus oryx): pathology of natural and experimental cases. Research in veterinary science, 29(2), 219–29U.			Animalia	Arthropoda	Arachnida	Ixodida	Ixodidae	Hyalomma	albiparmatum	Schulze, 1919	H. albiparamatum	Hyalomma albiparmatum			morphology		doesn’t explicetly say ID method					Kenya				34.386	-0.18332	WGS84					880	https://manisnet.org	Gazetteer: GeoNames ; Asembo; populated place; GeoNames ID 200829_PecorD_July2021
3716	Smithsonian National Zoo	https://nationalzoo.si.edu/	Matulis, G	gmatulis@masonlive.gmu.edu	3001 Connecticut Ave NW, Washington, DC 20008	2021-07-15							Human observation	Heisch, R.B., Grainger, W.E., Harvey, A.E.C., and Lister, G. (1962). Feral aspects of rickettsial infections in Kenya. Transactions of the Royal Society of Tropical Medicine and Hygiene, 56, 272-282.		Distribution values of Rickettsia spp. In animals	Animalia	Arthropoda	Arachnida	Ixodida	Ixodidae	Hyalomma	albiparmatum	Schulze, 1919	Hyalomma albiparmatum	Hyalomma albiparmatum	E. A. Lewis									Kenya			Various localities listed but not specified to a tick	38	1	WGS84					500000	https://manisnet.org	Gazetteer: GeoNames ; Kenya; independent political entity; GeoNames ID 192950_PecorD_July2021
3405	George Mason University	https://chhs.gmu.edu/	Kano, Arisa	akano@gmu.edu	4400 University Drive, Fairfax, Virginia 22030	2021-02-11							Human observation	Oguge, N.O., Durden, L.A., Keirans, J.E., Balami, H.D., & T.G. Schwan. (2009). Ectoparasites (sucking lice, fleas, and ticks) of small mammals in southeastern Kenya. Medical and Veterinary Entomology 23: 387-392.			Animalia	Arthropoda	Arachnida	Ixodida	Ixodidae	Ixodes	alluaudi	Neumann, 1913	Ixodes alluaudi	Ixodes alluaudi			Morphology					between 1998 and 2000		Kenya			Taita Hills, Shimba Hills, Nguruman	38	1	WGS84	38*15'E	03*20'S	03*20'S 38*15'E	Degrees minutes seconds	650000	https://manisnet.org	Gazetteer: GeoNames: Kenya, independent political entity; GeoName ID: 192950, Pecor D Jan 2021
3406	George Mason University	https://chhs.gmu.edu/	Kano, Arisa	akano@gmu.edu	4400 University Drive, Fairfax, Virginia 22030	2021-02-11							Human observation	Oguge, N.O., Durden, L.A., Keirans, J.E., Balami, H.D., & T.G. Schwan. (2009). Ectoparasites (sucking lice, fleas, and ticks) of small mammals in southeastern Kenya. Medical and Veterinary Entomology 23: 387-392.			Animalia	Arthropoda	Arachnida	Ixodida	Ixodidae	Ixodes	alluaudi	Neumann, 1914	Ixodes alluaudi	Ixodes alluaudi			Morphology					between 1998 and 2000		Kenya			Taita Hills, Shimba Hills, Nguruman	38	1	WGS84	38*15'E	03*20'S	03*20'S 38*15'E	Degrees minutes seconds	650000	https://manisnet.org	Gazetteer: GeoNames: Kenya, independent political entity; GeoName ID: 192950, Pecor D Jan 2021
3407	George Mason University	https://chhs.gmu.edu/	Kano, Arisa	akano@gmu.edu	4400 University Drive, Fairfax, Virginia 22030	2021-02-11							Human observation	Oguge, N.O., Durden, L.A., Keirans, J.E., Balami, H.D., & T.G. Schwan. (2009). Ectoparasites (sucking lice, fleas, and ticks) of small mammals in southeastern Kenya. Medical and Veterinary Entomology 23: 387-392.			Animalia	Arthropoda	Arachnida	Ixodida	Ixodidae	Ixodes	alluaudi	Neumann, 1915	Ixodes alluaudi	Ixodes alluaudi			Morphology					between 1998 and 2000		Kenya			Taita Hills, Shimba Hills, Nguruman	38	1	WGS84	38*15'E	03*20'S	03*20'S 38*15'E	Degrees minutes seconds	650000	https://manisnet.org	Gazetteer: GeoNames: Kenya, independent political entity; GeoName ID: 192950, Pecor D Jan 2021
85	Smithsonian National Zoo	https://nationalzoo.si.edu/	Matulis, Graham	gmatulis@masonlive.gmu.edu	3001 Connecticut Ave NW, Washington, DC 20008	2021-02-11							Human observation	Rodhain F. Résultats préliminaires d'une enquête entomologique sur les vecteurs potentiels d'arboviroses dans le Territoire Français des Afars et des Issas [Preliminary results of an entomological survey of the potential arbovirus vectors in the French Territory of Afars and Issas]. Bull Soc Pathol Exot Filiales. 1976;69(2):169-174.			Animalia	Arthropoda	Arachnida	Ixodida	Ixodidae	Hyalomma	excavatum	Koch, 1844	Hyalomma anatolicum excavatum	Hyalomma excavatum	P.C. Morel		Morphology			1974-11-15	1974-12-15	15 novembre au 15 decembre 1974		Djibouti				42.5	11.8333	WGS84					123000	https://manisnet.org	GeoNames (Republic of Djibouti; independent political entity; GeoNames ID 223816)
1419	George Mason University	https://chhs.gmu.edu/	Wofford, Rachel	rwofford@gmu.edu	4400 University Drive, Fairfax, Virginia 22030	2021-02-11							Human observation	Tafesse, B. (1996). Survey on the Distribution of Ticks of Domestic Animals in the Eastern Zone of Ethiopia. Trop. Anim. Hlth. Prod. 28: 145-146.			Animalia	Arthropoda	Arachnida	Ixodida	Ixodidae	Hyalomma	excavatum	Koch, 1844	Hyalomma a. anatolicum	Hyalomma excavatum			Morphology		Hoogerstaal, H. (1956). African Ixodidae 1. Ticks of the Sudan with special reference to Equatorial Province and with Preliminary Review of the Genusa Boophilus, Margaroups and Hyalomma. US Navy, Washington, DC.; Kaiser, MN. (1987). Report on tick taxonomy and biology, AG: DP Eth/83/023-Tick survey. Consultant report FAO, Rome pp 21-66.					Ethiopia			Eastern Ethiopia	39.5	9	WGS84					941500	https://manisnet.org	GeoNames (Federal Democratic Republic of Ethiopia; independent political entity; GeoNames ID 337996)
1118	George Mason University	https://chhs.gmu.edu/	Wofford, Rachel	rwofford@gmu.edu	4400 University Drive, Fairfax, Virginia 22030	2021-02-11							Human observation	Pegram, R.G. (1981). Ticks (Acari: Ixodoidea) of Ethiopia. I. Distribution, ecology and host relationship of species infesting livestock. Bull. Ent. Res. 71, 399-359.			Animalia	Arthropoda	Arachnida	Ixodida	Ixodidae	Hyalomma	excavatum	Koch, 1844	Hyalomma a. anatolicum	Hyalomma excavatum			Morphology		Hoogstraal, H. & Kaiser, M.N. (1959). Observations on Egyptian Hyalomma ticks (Ixodoidae, Ixodidae). 5. Biological notes and differences in identity of H. anatolicum and its subspecies anatolicum Koch and excavatum Koch among Russian and other workers. Identify of H. lusitanicum Koch. - Ann. ent. soc. am. 52, 243-261.			between 1972 and 1977		Ethiopia				39.5	9	WGS84					941500	https://manisnet.org	GeoNames (Federal Democratic Republic of Ethiopia; independent political entity; GeoNames ID 337996)
1146	George Mason University	https://chhs.gmu.edu/	Wofford, Rachel	rwofford@gmu.edu	4400 University Drive, Fairfax, Virginia 22030	2021-02-11							Human observation	Pegram, R.G. (1981). Ticks (Acari: Ixodoidea) of Ethiopia. I. Distribution, ecology and host relationship of species infesting livestock. Bull. Ent. Res. 71, 399-359.			Animalia	Arthropoda	Arachnida	Ixodida	Ixodidae	Hyalomma	excavatum	Koch, 1844	Hyalomma a. anatolicum	Hyalomma excavatum			Morphology		Hoogstraal, H. & Kaiser, M.N. (1959). Observations on Egyptian Hyalomma ticks (Ixodoidae, Ixodidae). 5. Biological notes and differences in identity of H. anatolicum and its subspecies anatolicum Koch and excavatum Koch among Russian and other workers. Identify of H. lusitanicum Koch. - Ann. ent. soc. am. 52, 243-261.			between 1972 and 1977		Ethiopia				39.5	9	WGS84					941500	https://manisnet.org	GeoNames (Federal Democratic Republic of Ethiopia; independent political entity; GeoNames ID 337996)
956	George Mason University	https://chhs.gmu.edu/	Wofford, Rachel	rwofford@gmu.edu	4400 University Drive, Fairfax, Virginia 22030	2021-02-11							Human observation	Leul, B., Berihun, A., Etsay, K. (2020). Epidemiological Distribution of Major Ectoparasites Species of Small Ruminant in the Case of Chemical Control Compaign in Welkait District, Tigray Region, Ethiopia. Journal of Tropical Medicine, 4175842.			Animalia	Arthropoda	Arachnida	Ixodida	Ixodidae	Hyalomma	excavatum	Koch, 1844	Hyalomma anatolicum excavatum	Hyalomma excavatum			Morphology		Walker AR, Bouttour A, Camicas JL, Estrada-Pena A, Horak IG, Latif AA, Pegram KG and Preston PM: Ticks of domestic animals in Africa: A guide to Identification of Speices. Bioscience Reports 2003; 221.			November 2016 to May 2017		Ethiopia			Welkait district	39.5	9	WGS84					941500	https://manisnet.org	GeoNames (Federal Democratic Republic of Ethiopia; independent political entity; GeoNames ID 337996)
961	George Mason University	https://chhs.gmu.edu/	Wofford, Rachel	rwofford@gmu.edu	4400 University Drive, Fairfax, Virginia 22030	2021-02-11							Human observation	Leul, B., Berihun, A., Etsay, K. (2020). Epidemiological Distribution of Major Ectoparasites Species of Small Ruminant in the Case of Chemical Control Compaign in Welkait District, Tigray Region, Ethiopia. Journal of Tropical Medicine, 4175842.			Animalia	Arthropoda	Arachnida	Ixodida	Ixodidae	Hyalomma	excavatum	Koch, 1844	Hyalomma anatolicum excavatum	Hyalomma excavatum			Morphology		Walker AR, Bouttour A, Camicas JL, Estrada-Pena A, Horak IG, Latif AA, Pegram KG and Preston PM: Ticks of domestic animals in Africa: A guide to Identification of Speices. Bioscience Reports 2003; 221.			November 2016 to May 2017		Ethiopia			Welkait district	39.5	9	WGS84					941500	https://manisnet.org	GeoNames (Federal Democratic Republic of Ethiopia; independent political entity; GeoNames ID 337996)
1103	George Mason University	https://chhs.gmu.edu/	Wofford, Rachel	rwofford@gmu.edu	4400 University Drive, Fairfax, Virginia 22030	2021-02-11							Human observation	Mura, A., Socolovschi, C., Ginesta, J., Lafrance, B., Magnan, S., Rolain, J.M., Davoust, B., Raoult, D., Parola, P. (2008). Molecular detection of spotted fever group rickettsiae in ticks from Ethiopia and Chad. Transactions of the Royal Society of Tropical Medicine and Hygiene, 102,945-949.			Animalia	Arthropoda	Arachnida	Ixodida	Ixodidae	Hyalomma	excavatum	Koch, 1844	H. anatolicum excavatum	Hyalomma excavatum			Morphology		Walker AR, Bouttour A, Camicas JL, Estrada-Pena A, Horak IG, Latif AA, Pegram KG and Preston PM: Ticks of domestic animals in Africa: A guide to Identification of Speices. Bioscience Reports 2003; 221.	2006-12-01	2006-12-01	2006-12-01		Djibouti			Djibouti, Ethiopia	42.5903	11.8251	WGS84	42 35'24.99''E	11 49'30.50''N	11 49'30.50''N, 42 35'24.99''E	Degrees minutes seconds	7373	Manis Calc: (Coordinates only, locality description, degrees minutes seconds, datum not recorded, nearest minute precision, Rachel Wofford, 2/1/2021)	From article
55	Smithsonian National Zoo	https://nationalzoo.si.edu/	Matulis, Graham	gmatulis@masonlive.gmu.edu	3001 Connecticut Ave NW, Washington, DC 20008	2021-02-11							Human observation	Horton, K. C., Fahmy, N. T., Watany, N., Zayed, A., Mohamed, A., Ahmed, A. A., Rollin, P. E., & Dueger, E. L. (2016). Crimean Congo Hemorrhagic Fever Virus and Alkhurma (Alkhumra) Virus in Ticks in Djibouti. Vector borne and zoonotic diseases (Larchmont, N.Y.), 16(10), 680–682. https://doi.org/10.1089/vbz.2016.1963			Animalia	Arthropoda	Arachnida	Ixodida	Ixodidae	Rhipicephalus	annulatus	(Say, 1821)	Rhipicephalus annulatus	Rhipicephalus annulatus	NAMRU-3		Morphology					September 2010 through February 2011		Djibouti			Abattoir Frigorifique de Djibouti	42.5	11.8333	WGS84					123000	https://manisnet.org	GeoNames (Republic of Djibouti; independent political entity; GeoNames ID 223816)
83	Smithsonian National Zoo	https://nationalzoo.si.edu/	Matulis, Graham	gmatulis@masonlive.gmu.edu	3001 Connecticut Ave NW, Washington, DC 20008	2021-02-11		NAMRU-3					Preserved specimen	Horton, K. C., Jiang, J., Maina, A., Dueger, E., Zayed, A., Ahmed, A. A., Pimentel, G., & Richards, A. L. (2016). Evidence of Rickettsia and Orientia Infections Among Abattoir Workers in Djibouti. The American journal of tropical medicine and hygiene, 95(2), 462–465. https://doi.org/10.4269/ajtmh.15-0780			Animalia	Arthropoda	Arachnida	Ixodida	Ixodidae	Rhipicephalus	annulatus	(Say, 1821)	Rhipicephalus annulatus	Rhipicephalus annulatus	NAMRU-3		Morphology					In September 2010… every 4 weeks for a total for 20 weeks		Djibouti			"Abattoir Frigorifique de Djibouti"	42.5	11.8333	WGS84					123000	https://manisnet.org	GeoNames (Republic of Djibouti; independent political entity; GeoNames ID 223816)
1115	George Mason University	https://chhs.gmu.edu/	Wofford, Rachel	rwofford@gmu.edu	4400 University Drive, Fairfax, Virginia 22030	2021-02-11							Human observation	Pegram, R.G. (1981). Ticks (Acari: Ixodoidea) of Ethiopia. I. Distribution, ecology and host relationship of species infesting livestock. Bull. Ent. Res. 71, 399-359.			Animalia	Arthropoda	Arachnida	Ixodida	Ixodidae	Rhipicephalus	annulatus	(Say, 1821)	Boophilus annulatus	Rhipicephalus annulatus			Morphology		Hoogerstaal, H. (1956). African Ixodidae 1. Ticks of the Sudan with special reference to Equatorial Province and with Preliminary Review of the Genusa Boophilus, Margaroups and Hyalomma. US Navy, Washington, DC.			between 1972 and 1977		Ethiopia				39.5	9	WGS84					941500	https://manisnet.org	GeoNames (Federal Democratic Republic of Ethiopia; independent political entity; GeoNames ID 337996)
1796	Smithsonian National Zoo	https://nationalzoo.si.edu/	Matulis, Graham	gmatulis@masonlive.gmu.edu	3001 Connecticut Ave NW, Washington, DC 20008	2021-02-11							Human observation	Lwande, O. W., Lutomiah, J., Obanda, V., Gakuya, F., Mutisya, J., Mulwa, F., . . . Sang, R. (2013). Isolation of Tick and Mosquito-Borne Arboviruses from Ticks Sampled from Livestock and Wild Animal Hosts in Ijara District, Kenya. Vector-Borne and Zoonotic Diseases, 13(9), 637-642. doi:10.1089/vbz.2012.1190			Animalia	Arthropoda	Arachnida	Ixodida	Ixodidae	Rhipicephalus	annulatus	(Say, 1821)	Boophilus annulatus	Rhipicephalus annulatus								Between October 2010 and January 2012		Kenya				38	1	WGS84					650000	https://manisnet.org	Gazetteer: GeoNames: Kenya, independent political entity; GeoName ID: 192950, Pecor D Jan 2021
1810	Smithsonian National Zoo	https://nationalzoo.si.edu/	Matulis, Graham	gmatulis@masonlive.gmu.edu	3001 Connecticut Ave NW, Washington, DC 20008	2021-02-11							Human observation	Lwande, O. W., Lutomiah, J., Obanda, V., Gakuya, F., Mutisya, J., Mulwa, F., . . . Sang, R. (2013). Isolation of Tick and Mosquito-Borne Arboviruses from Ticks Sampled from Livestock and Wild Animal Hosts in Ijara District, Kenya. Vector-Borne and Zoonotic Diseases, 13(9), 637-642. doi:10.1089/vbz.2012.1190			Animalia	Arthropoda	Arachnida	Ixodida	Ixodidae	Rhipicephalus	annulatus	(Say, 1821)	Boophilus annulatus	Rhipicephalus annulatus								Between October 2010 and January 2012		Kenya				38	1	WGS84					650000	https://manisnet.org	Gazetteer: GeoNames: Kenya, independent political entity; GeoName ID: 192950, Pecor D Jan 2021
1824	Smithsonian National Zoo	https://nationalzoo.si.edu/	Matulis, Graham	gmatulis@masonlive.gmu.edu	3001 Connecticut Ave NW, Washington, DC 20008	2021-02-11							Human observation	Lwande, O. W., Lutomiah, J., Obanda, V., Gakuya, F., Mutisya, J., Mulwa, F., . . . Sang, R. (2013). Isolation of Tick and Mosquito-Borne Arboviruses from Ticks Sampled from Livestock and Wild Animal Hosts in Ijara District, Kenya. Vector-Borne and Zoonotic Diseases, 13(9), 637-642. doi:10.1089/vbz.2012.1190			Animalia	Arthropoda	Arachnida	Ixodida	Ixodidae	Rhipicephalus	annulatus	(Say, 1821)	Boophilus annulatus	Rhipicephalus annulatus								Between October 2010 and January 2012		Kenya				38	1	WGS84					650000	https://manisnet.org	Gazetteer: GeoNames: Kenya, independent political entity; GeoName ID: 192950, Pecor D Jan 2021
1838	Smithsonian National Zoo	https://nationalzoo.si.edu/	Matulis, Graham	gmatulis@masonlive.gmu.edu	3001 Connecticut Ave NW, Washington, DC 20008	2021-02-11							Human observation	Lwande, O. W., Lutomiah, J., Obanda, V., Gakuya, F., Mutisya, J., Mulwa, F., . . . Sang, R. (2013). Isolation of Tick and Mosquito-Borne Arboviruses from Ticks Sampled from Livestock and Wild Animal Hosts in Ijara District, Kenya. Vector-Borne and Zoonotic Diseases, 13(9), 637-642. doi:10.1089/vbz.2012.1190			Animalia	Arthropoda	Arachnida	Ixodida	Ixodidae	Rhipicephalus	annulatus	(Say, 1821)	Boophilus annulatus	Rhipicephalus annulatus								Between October 2010 and January 2012		Kenya				38	1	WGS84					650000	https://manisnet.org	Gazetteer: GeoNames: Kenya, independent political entity; GeoName ID: 192950, Pecor D Jan 2021
1852	Smithsonian National Zoo	https://nationalzoo.si.edu/	Matulis, Graham	gmatulis@masonlive.gmu.edu	3001 Connecticut Ave NW, Washington, DC 20008	2021-02-11							Human observation	Lwande, O. W., Lutomiah, J., Obanda, V., Gakuya, F., Mutisya, J., Mulwa, F., . . . Sang, R. (2013). Isolation of Tick and Mosquito-Borne Arboviruses from Ticks Sampled from Livestock and Wild Animal Hosts in Ijara District, Kenya. Vector-Borne and Zoonotic Diseases, 13(9), 637-642. doi:10.1089/vbz.2012.1190			Animalia	Arthropoda	Arachnida	Ixodida	Ixodidae	Rhipicephalus	annulatus	(Say, 1821)	Boophilus annulatus	Rhipicephalus annulatus								Between October 2010 and January 2012		Kenya				38	1	WGS84					650000	https://manisnet.org	Gazetteer: GeoNames: Kenya, independent political entity; GeoName ID: 192950, Pecor D Jan 2021
1916	Smithsonian National Zoo	https://nationalzoo.si.edu/	Kearney, Mary	mkearney@umich.edu	3001 Connecticut Ave NW, Washington, DC 20008	2021-02-11							Human observation	Lutomiah, J., Musila, L., Makio, A., Ochieng, C., Koka, H., Chepkorir, E., . . . Sang, R. (2014). Ticks and Tick-Borne Viruses From Livestock Hosts in Arid and Semiarid Regions of the Eastern and Northeastern Parts of Kenya. Journal of Medical Entomology, 51(1), 269-277. doi:10.1603/me13039			Animalia	Arthropoda	Arachnida	Ixodida	Ixodidae	Rhipicephalus	annulatus	(Say, 1821)	R.annulatus	Rhipicephalus annulatus			Morphology		Taxonomic keys Walker 1974, Matthysse and Colbo 1987, Okello-Onen et al. 1999			April 2007 to December 2010		Kenya		Garissa	El-Humow	39.6583	-0.456944	WGS84	39Deg39'30"E	0Deg 27'25"S	0Deg 27'25"S; 39Deg39'30"E	Degrees minutes seconds	5127	Manis Calc: Coordinates only, locality description, degrees minutes seconds, datum not recorded, nearest second precision, Pecor D, Jan 2021	From article
1927	Smithsonian National Zoo	https://nationalzoo.si.edu/	Kearney, Mary	mkearney@umich.edu	3001 Connecticut Ave NW, Washington, DC 20008	2021-02-11							Human observation	Lutomiah, J., Musila, L., Makio, A., Ochieng, C., Koka, H., Chepkorir, E., . . . Sang, R. (2014). Ticks and Tick-Borne Viruses From Livestock Hosts in Arid and Semiarid Regions of the Eastern and Northeastern Parts of Kenya. Journal of Medical Entomology, 51(1), 269-277. doi:10.1603/me13039			Animalia	Arthropoda	Arachnida	Ixodida	Ixodidae	Rhipicephalus	annulatus	(Say, 1821)	R.annulatus	Rhipicephalus annulatus			Morphology		Taxonomic keys Walker 1974, Matthysse and Colbo 1987, Okello-Onen et al. 1999			April 2007 to December 2010		Kenya		Garissa	Diiso	39.6583	-0.456944	WGS84	39Deg39'30"E	0Deg 27'25"S	0Deg 27'25"S; 39Deg39'30"E	Degrees minutes seconds	5127	Manis Calc: Coordinates only, locality description, degrees minutes seconds, datum not recorded, nearest second precision, Pecor D, Jan 2021	From article
1938	Smithsonian National Zoo	https://nationalzoo.si.edu/	Kearney, Mary	mkearney@umich.edu	3001 Connecticut Ave NW, Washington, DC 20008	2021-02-11							Human observation	Lutomiah, J., Musila, L., Makio, A., Ochieng, C., Koka, H., Chepkorir, E., . . . Sang, R. (2014). Ticks and Tick-Borne Viruses From Livestock Hosts in Arid and Semiarid Regions of the Eastern and Northeastern Parts of Kenya. Journal of Medical Entomology, 51(1), 269-277. doi:10.1603/me13039			Animalia	Arthropoda	Arachnida	Ixodida	Ixodidae	Rhipicephalus	annulatus	(Say, 1821)	R.annulatus	Rhipicephalus annulatus			Morphology		Taxonomic keys Walker 1974, Matthysse and Colbo 1987, Okello-Onen et al. 1999			April 2007 to December 2010		Kenya		Garissa	Slaughter house	39.6583	-0.456944	WGS84	39Deg39'30"E	0Deg 27'25"S	0Deg 27'25"S; 39Deg39'30"E	Degrees minutes seconds	5127	Manis Calc: Coordinates only, locality description, degrees minutes seconds, datum not recorded, nearest second precision, Pecor D, Jan 2021	From article
1949	Smithsonian National Zoo	https://nationalzoo.si.edu/	Kearney, Mary	mkearney@umich.edu	3001 Connecticut Ave NW, Washington, DC 20008	2021-02-11							Human observation	Lutomiah, J., Musila, L., Makio, A., Ochieng, C., Koka, H., Chepkorir, E., . . . Sang, R. (2014). Ticks and Tick-Borne Viruses From Livestock Hosts in Arid and Semiarid Regions of the Eastern and Northeastern Parts of Kenya. Journal of Medical Entomology, 51(1), 269-277. doi:10.1603/me13039			Animalia	Arthropoda	Arachnida	Ixodida	Ixodidae	Rhipicephalus	annulatus	(Say, 1821)	R.annulatus	Rhipicephalus annulatus			Morphology		Taxonomic keys Walker 1974, Matthysse and Colbo 1987, Okello-Onen et al. 1999			April 2007 to December 2010		Kenya		Garissa	Modika	39.6583	-0.456944	WGS84	39Deg39'30"E	0Deg 27'25"S	0Deg 27'25"S; 39Deg39'30"E	Degrees minutes seconds	5127	Manis Calc: Coordinates only, locality description, degrees minutes seconds, datum not recorded, nearest second precision, Pecor D, Jan 2021	From article
1960	Smithsonian National Zoo	https://nationalzoo.si.edu/	Kearney, Mary	mkearney@umich.edu	3001 Connecticut Ave NW, Washington, DC 20008	2021-02-11							Human observation	Lutomiah, J., Musila, L., Makio, A., Ochieng, C., Koka, H., Chepkorir, E., . . . Sang, R. (2014). Ticks and Tick-Borne Viruses From Livestock Hosts in Arid and Semiarid Regions of the Eastern and Northeastern Parts of Kenya. Journal of Medical Entomology, 51(1), 269-277. doi:10.1603/me13039			Animalia	Arthropoda	Arachnida	Ixodida	Ixodidae	Rhipicephalus	annulatus	(Say, 1821)	R.annulatus	Rhipicephalus annulatus			Morphology		Taxonomic keys Walker 1974, Matthysse and Colbo 1987, Okello-Onen et al. 1999			April 2007 to December 2010		Kenya		Garissa	Garissa market	39.6583	-0.456944	WGS84	39Deg39'30"E	0Deg 27'25"S	0Deg 27'25"S; 39Deg39'30"E	Degrees minutes seconds	5127	Manis Calc: Coordinates only, locality description, degrees minutes seconds, datum not recorded, nearest second precision, Pecor D, Jan 2021	From article
1971	Smithsonian National Zoo	https://nationalzoo.si.edu/	Kearney, Mary	mkearney@umich.edu	3001 Connecticut Ave NW, Washington, DC 20008	2021-02-11							Human observation	Lutomiah, J., Musila, L., Makio, A., Ochieng, C., Koka, H., Chepkorir, E., . . . Sang, R. (2014). Ticks and Tick-Borne Viruses From Livestock Hosts in Arid and Semiarid Regions of the Eastern and Northeastern Parts of Kenya. Journal of Medical Entomology, 51(1), 269-277. doi:10.1603/me13039			Animalia	Arthropoda	Arachnida	Ixodida	Ixodidae	Rhipicephalus	annulatus	(Say, 1821)	R.annulatus	Rhipicephalus annulatus			Morphology		Taxonomic keys Walker 1974, Matthysse and Colbo 1987, Okello-Onen et al. 1999			April 2007 to December 2010		Kenya		Garissa	Dekabur	39.6583	-0.456944	WGS84	39Deg39'30"E	0Deg 27'25"S	0Deg 27'25"S; 39Deg39'30"E	Degrees minutes seconds	5127	Manis Calc: Coordinates only, locality description, degrees minutes seconds, datum not recorded, nearest second precision, Pecor D, Jan 2021	From article
2019	Smithsonian National Zoo	https://nationalzoo.si.edu/	Kearney, Mary	mkearney@umich.edu	3001 Connecticut Ave NW, Washington, DC 20008	2021-02-11							Human observation	Lutomiah, J., Musila, L., Makio, A., Ochieng, C., Koka, H., Chepkorir, E., . . . Sang, R. (2014). Ticks and Tick-Borne Viruses From Livestock Hosts in Arid and Semiarid Regions of the Eastern and Northeastern Parts of Kenya. Journal of Medical Entomology, 51(1), 269-277. doi:10.1603/me13039			Animalia	Arthropoda	Arachnida	Ixodida	Ixodidae	Rhipicephalus	annulatus	(Say, 1821)	R. annulatus	Rhipicephalus annulatus			Morphology		Taxonomic keys Walker 1974, Matthysse and Colbo 1987, Okello-Onen et al. 1999			April 2007 to December 2010		Kenya		Garissa	Diiso	39.6583	-0.456944	WGS84	39Deg39'30"E	0Deg 27'25"S	0Deg 27'25"S; 39Deg39'30"E	Degrees minutes seconds	5127	Manis Calc: Coordinates only, locality description, degrees minutes seconds, datum not recorded, nearest second precision, Pecor D, Jan 2021	From article
2027	Smithsonian National Zoo	https://nationalzoo.si.edu/	Kearney, Mary	mkearney@umich.edu	3001 Connecticut Ave NW, Washington, DC 20008	2021-02-11							Human observation	Lutomiah, J., Musila, L., Makio, A., Ochieng, C., Koka, H., Chepkorir, E., . . . Sang, R. (2014). Ticks and Tick-Borne Viruses From Livestock Hosts in Arid and Semiarid Regions of the Eastern and Northeastern Parts of Kenya. Journal of Medical Entomology, 51(1), 269-277. doi:10.1603/me13039			Animalia	Arthropoda	Arachnida	Ixodida	Ixodidae	Rhipicephalus	annulatus	(Say, 1821)	R. annulatus	Rhipicephalus annulatus			Morphology		Taxonomic keys Walker 1974, Matthysse and Colbo 1987, Okello-Onen et al. 1999			April 2007 to December 2010		Kenya		Garissa	Slaughter house	39.6583	-0.456944	WGS84	39Deg39'30"E	0Deg 27'25"S	0Deg 27'25"S; 39Deg39'30"E	Degrees minutes seconds	5127	Manis Calc: Coordinates only, locality description, degrees minutes seconds, datum not recorded, nearest second precision, Pecor D, Jan 2021	From article
2035	Smithsonian National Zoo	https://nationalzoo.si.edu/	Kearney, Mary	mkearney@umich.edu	3001 Connecticut Ave NW, Washington, DC 20008	2021-02-11							Human observation	Lutomiah, J., Musila, L., Makio, A., Ochieng, C., Koka, H., Chepkorir, E., . . . Sang, R. (2014). Ticks and Tick-Borne Viruses From Livestock Hosts in Arid and Semiarid Regions of the Eastern and Northeastern Parts of Kenya. Journal of Medical Entomology, 51(1), 269-277. doi:10.1603/me13039			Animalia	Arthropoda	Arachnida	Ixodida	Ixodidae	Rhipicephalus	annulatus	(Say, 1821)	R. annulatus	Rhipicephalus annulatus			Morphology		Taxonomic keys Walker 1974, Matthysse and Colbo 1987, Okello-Onen et al. 1999			April 2007 to December 2010		Kenya		Garissa	Modika	39.6583	-0.456944	WGS84	39Deg39'30"E	0Deg 27'25"S	0Deg 27'25"S; 39Deg39'30"E	Degrees minutes seconds	5127	Manis Calc: Coordinates only, locality description, degrees minutes seconds, datum not recorded, nearest second precision, Pecor D, Jan 2021	From article
2043	Smithsonian National Zoo	https://nationalzoo.si.edu/	Kearney, Mary	mkearney@umich.edu	3001 Connecticut Ave NW, Washington, DC 20008	2021-02-11							Human observation	Lutomiah, J., Musila, L., Makio, A., Ochieng, C., Koka, H., Chepkorir, E., . . . Sang, R. (2014). Ticks and Tick-Borne Viruses From Livestock Hosts in Arid and Semiarid Regions of the Eastern and Northeastern Parts of Kenya. Journal of Medical Entomology, 51(1), 269-277. doi:10.1603/me13039			Animalia	Arthropoda	Arachnida	Ixodida	Ixodidae	Rhipicephalus	annulatus	(Say, 1821)	R. annulatus	Rhipicephalus annulatus			Morphology		Taxonomic keys Walker 1974, Matthysse and Colbo 1987, Okello-Onen et al. 1999			April 2007 to December 2010		Kenya		Garissa	Dekabur	39.6583	-0.456944	WGS84	39Deg39'30"E	0Deg 27'25"S	0Deg 27'25"S; 39Deg39'30"E	Degrees minutes seconds	5127	Manis Calc: Coordinates only, locality description, degrees minutes seconds, datum not recorded, nearest second precision, Pecor D, Jan 2021	From article
2138	Smithsonian National Zoo	https://nationalzoo.si.edu/	Kearney, Mary	mkearney@umich.edu	3001 Connecticut Ave NW, Washington, DC 20008	2021-02-11							Human observation	Lutomiah, J., Musila, L., Makio, A., Ochieng, C., Koka, H., Chepkorir, E., . . . Sang, R. (2014). Ticks and Tick-Borne Viruses From Livestock Hosts in Arid and Semiarid Regions of the Eastern and Northeastern Parts of Kenya. Journal of Medical Entomology, 51(1), 269-277. doi:10.1603/me13039			Animalia	Arthropoda	Arachnida	Ixodida	Ixodidae	Rhipicephalus	annulatus	(Say, 1821)	R. annulatus	Rhipicephalus annulatus			Morphology		Taxonomic keys Walker 1974, Matthysse and Colbo 1987, Okello-Onen et al. 1999			April 2007 to December 2010		Kenya		Garissa	Modika	39.6583	-0.456944	WGS84	39Deg39'30"E	0Deg 27'25"S	0Deg 27'25"S; 39Deg39'30"E	Degrees minutes seconds	5127	Manis Calc: Coordinates only, locality description, degrees minutes seconds, datum not recorded, nearest second precision, Pecor D, Jan 2021	From article
2813	Smithsonian National Zoo	https://nationalzoo.si.edu/	Kearney, Mary	mkearney@umich.edu	3001 Connecticut Ave NW, Washington, DC 20008	2021-02-11							Human observation	Kimita, G., Mutai, B., Nyanjom, S. G., Wamunyokoli, F., & Waitumbi, J. (2016). Phylogenetic Variants of Rickettsia africae, and Incidental Identification of "Candidatus Rickettsia Moyalensis" in Kenya. PLoS neglected tropical diseases, 10(7), e0004788. https://doi.org/10.1371/journal.pntd.0004788			Animalia	Arthropoda	Arachnida	Ixodida	Ixodidae	Rhipicephalus	annulatus	(Say, 1821)	R. annulatus	Rhipicephalus annulatus			Morphology					between November, 2007, and September, 2008		Kenya			Nyandarua	36.61	-0.55367	WGS84					2500	https://manisnet.org	Gazetteer: GeoNames: Nyandarua, populated place; GeoNames ID: 183387, Pecor D Jan 2021
2814	Smithsonian National Zoo	https://nationalzoo.si.edu/	Kearney, Mary	mkearney@umich.edu	3001 Connecticut Ave NW, Washington, DC 20008	2021-02-11							Human observation	Kimita, G., Mutai, B., Nyanjom, S. G., Wamunyokoli, F., & Waitumbi, J. (2016). Phylogenetic Variants of Rickettsia africae, and Incidental Identification of "Candidatus Rickettsia Moyalensis" in Kenya. PLoS neglected tropical diseases, 10(7), e0004788. https://doi.org/10.1371/journal.pntd.0004788			Animalia	Arthropoda	Arachnida	Ixodida	Ixodidae	Rhipicephalus	annulatus	(Say, 1821)	R. annulatus	Rhipicephalus annulatus			Morphology					between November, 2007, and September, 2008		Kenya			Nyandarua	36.61	-0.55367	WGS84					2500	https://manisnet.org	Gazetteer: GeoNames: Nyandarua, populated place; GeoNames ID: 183387, Pecor D Jan 2021
2815	Smithsonian National Zoo	https://nationalzoo.si.edu/	Kearney, Mary	mkearney@umich.edu	3001 Connecticut Ave NW, Washington, DC 20008	2021-02-11							Human observation	Kimita, G., Mutai, B., Nyanjom, S. G., Wamunyokoli, F., & Waitumbi, J. (2016). Phylogenetic Variants of Rickettsia africae, and Incidental Identification of "Candidatus Rickettsia Moyalensis" in Kenya. PLoS neglected tropical diseases, 10(7), e0004788. https://doi.org/10.1371/journal.pntd.0004788			Animalia	Arthropoda	Arachnida	Ixodida	Ixodidae	Rhipicephalus	annulatus	(Say, 1821)	R. annulatus	Rhipicephalus annulatus			Morphology					between November, 2007, and September, 2008		Kenya			Nyandarua	36.61	-0.55367	WGS84					2500	https://manisnet.org	Gazetteer: GeoNames: Nyandarua, populated place; GeoNames ID: 183387, Pecor D Jan 2021
2841	Smithsonian National Zoo	https://nationalzoo.si.edu/	Kearney, Mary	mkearney@umich.edu	3001 Connecticut Ave NW, Washington, DC 20008	2021-02-11							Human observation	Kimita, G., Mutai, B., Nyanjom, S. G., Wamunyokoli, F., & Waitumbi, J. (2016). Phylogenetic Variants of Rickettsia africae, and Incidental Identification of "Candidatus Rickettsia Moyalensis" in Kenya. PLoS neglected tropical diseases, 10(7), e0004788. https://doi.org/10.1371/journal.pntd.0004788			Animalia	Arthropoda	Arachnida	Ixodida	Ixodidae	Rhipicephalus	annulatus	(Say, 1821)	R. annulatus	Rhipicephalus annulatus			Morphology					between November, 2007, and September, 2008		Kenya			Migori	34.409	-0.982	WGS84					57500	https://manisnet.org	Gazetteer; GeoNames (Migori; first-order administrative division; GeoNames ID 7667678)
2848	Smithsonian National Zoo	https://nationalzoo.si.edu/	Kearney, Mary	mkearney@umich.edu	3001 Connecticut Ave NW, Washington, DC 20008	2021-02-11							Human observation	Kimita, G., Mutai, B., Nyanjom, S. G., Wamunyokoli, F., & Waitumbi, J. (2016). Phylogenetic Variants of Rickettsia africae, and Incidental Identification of "Candidatus Rickettsia Moyalensis" in Kenya. PLoS neglected tropical diseases, 10(7), e0004788. https://doi.org/10.1371/journal.pntd.0004788			Animalia	Arthropoda	Arachnida	Ixodida	Ixodidae	Rhipicephalus	annulatus	(Say, 1821)	R. annulatus	Rhipicephalus annulatus			Morphology					between November, 2007, and September, 2008		Kenya			Wajir	40.0573	1.7471	WGS84					25000	https://manisnet.org	Gazetteer: GeoNames: Wajir, seat of first order admin division; GeoNames ID: 178443, Pecor D Jan 2021
3355	George Mason University	https://chhs.gmu.edu/	Kano, Arisa	akano@gmu.edu	4400 University Drive, Fairfax, Virginia 22030	2021-02-11							Human observation	Oswe, M., Odhiambo, R., Mutai, B., Nyakoe, N. Awinda, G., & J.N. Waitumbi. (2018). Zoonotic Pathogens in Ticks Collected from Livestock in Kenya. Open Journal of Preventive Medicine 8:248-259.			Animalia	Arthropoda	Arachnida	Ixodida	Ixodidae	Rhipicephalus	annulatus	(Say, 1821)	Boophilus annulatus	Rhipicephalus annulatus					ID method not given					Kenya		Nairobi and Mombasa	Kenya Meat Commission-KMC at Athi River and Dagoretti & KMC Kibarani, Uwanja wa Ndege, Mariakani and Kasemeni	38	1	WGS84					650000	https://manisnet.org	Gazetteer: GeoNames: Kenya, independent political entity; GeoName ID: 192950, Pecor D Jan 2021
3356	George Mason University	https://chhs.gmu.edu/	Kano, Arisa	akano@gmu.edu	4400 University Drive, Fairfax, Virginia 22030	2021-02-11							Human observation	Oswe, M., Odhiambo, R., Mutai, B., Nyakoe, N. Awinda, G., & J.N. Waitumbi. (2018). Zoonotic Pathogens in Ticks Collected from Livestock in Kenya. Open Journal of Preventive Medicine 8:248-259.			Animalia	Arthropoda	Arachnida	Ixodida	Ixodidae	Rhipicephalus	annulatus	(Say, 1821)	Boophilus annulatus	Rhipicephalus annulatus					ID method not given					Kenya		Nairobi and Mombasa	Kenya Meat Commission-KMC at Athi River and Dagoretti & KMC Kibarani, Uwanja wa Ndege, Mariakani and Kasemeni	38	1	WGS84					650000	https://manisnet.org	Gazetteer: GeoNames: Kenya, independent political entity; GeoName ID: 192950, Pecor D Jan 2021
3357	George Mason University	https://chhs.gmu.edu/	Kano, Arisa	akano@gmu.edu	4400 University Drive, Fairfax, Virginia 22030	2021-02-11							Human observation	Oswe, M., Odhiambo, R., Mutai, B., Nyakoe, N. Awinda, G., & J.N. Waitumbi. (2018). Zoonotic Pathogens in Ticks Collected from Livestock in Kenya. Open Journal of Preventive Medicine 8:248-259.			Animalia	Arthropoda	Arachnida	Ixodida	Ixodidae	Rhipicephalus	annulatus	(Say, 1821)	Boophilus annulatus	Rhipicephalus annulatus					ID method not given					Kenya		Nairobi and Mombasa	Kenya Meat Commission-KMC at Athi River and Dagoretti & KMC Kibarani, Uwanja wa Ndege, Mariakani and Kasemeni	38	1	WGS84					650000	https://manisnet.org	Gazetteer: GeoNames: Kenya, independent political entity; GeoName ID: 192950, Pecor D Jan 2021
3358	George Mason University	https://chhs.gmu.edu/	Kano, Arisa	akano@gmu.edu	4400 University Drive, Fairfax, Virginia 22030	2021-02-11							Human observation	Oswe, M., Odhiambo, R., Mutai, B., Nyakoe, N. Awinda, G., & J.N. Waitumbi. (2018). Zoonotic Pathogens in Ticks Collected from Livestock in Kenya. Open Journal of Preventive Medicine 8:248-259.			Animalia	Arthropoda	Arachnida	Ixodida	Ixodidae	Rhipicephalus	annulatus	(Say, 1821)	Boophilus annulatus	Rhipicephalus annulatus					ID method not given					Kenya		Nairobi and Mombasa	Kenya Meat Commission-KMC at Athi River and Dagoretti & KMC Kibarani, Uwanja wa Ndege, Mariakani and Kasemeni	38	1	WGS84					650000	https://manisnet.org	Gazetteer: GeoNames: Kenya, independent political entity; GeoName ID: 192950, Pecor D Jan 2021
3744	Smithsonian National Zoo	https://nationalzoo.si.edu/	Kearney, Mary	mkearney@umich.edu	3001 Connecticut Ave NW, Washington, DC 20008	2021-07-15						KX227772 to KX227792.	Human observation	Koka, H., Sang, R., Kutima, H. L., & Musila, L. (2017). The Detection of Spotted Fever Group Rickettsia DNA in Tick Samples From Pastoral Communities in Kenya. Journal of Medical Entomology. doi:10.1093/jme/tjw238			Animalia	Arthropoda	Arachnida	Ixodida	Ixodidae	Rhipicephalus	annulatus	(Say, 1821)	Rhipicephalus annulatus	Rhipicephalus annulatus			morphology		morphology keys Matthysse and Colbo 1987, Okello-Onen et al.1999			2006-2011		Kenya		Garissa	Garissa	39.646	-0.45275	WGS84					2000	https://manisnet.org	Gazetteer: GeoNames ; Garissa; seat of first-order administrative division; GeoNames ID 197745_PecorD_July2021
3756	Smithsonian National Zoo	https://nationalzoo.si.edu/	Kearney, Mary	mkearney@umich.edu	3001 Connecticut Ave NW, Washington, DC 20008	2021-07-15						KX227772 to KX227792.	Human observation	Koka, H., Sang, R., Kutima, H. L., & Musila, L. (2017). The Detection of Spotted Fever Group Rickettsia DNA in Tick Samples From Pastoral Communities in Kenya. Journal of Medical Entomology. doi:10.1093/jme/tjw238			Animalia	Arthropoda	Arachnida	Ixodida	Ixodidae	Rhipicephalus	annulatus	(Say, 1821)	Rhipicephalus annulatus	Rhipicephalus annulatus			morphology		morphology keys Matthysse and Colbo 1987, Okello-Onen et al.1999			2006-2011		Kenya		Garissa	Ijara	40.5144	-1.59517	WGS84					15000	https://manisnet.org	Gazetteer: GeoNames ; Ijara; populated place; GeoNames ID 196612_PecorD_July2021
3768	Smithsonian National Zoo	https://nationalzoo.si.edu/	Kearney, Mary	mkearney@umich.edu	3001 Connecticut Ave NW, Washington, DC 20008	2021-07-15						KX227772 to KX227792.	Human observation	Koka, H., Sang, R., Kutima, H. L., & Musila, L. (2017). The Detection of Spotted Fever Group Rickettsia DNA in Tick Samples From Pastoral Communities in Kenya. Journal of Medical Entomology. doi:10.1093/jme/tjw238			Animalia	Arthropoda	Arachnida	Ixodida	Ixodidae	Rhipicephalus	annulatus	(Say, 1821)	Rhipicephalus annulatus	Rhipicephalus annulatus			morphology		morphology keys Matthysse and Colbo 1987, Okello-Onen et al.1999			2006-2011		Kenya		Isiolo	Isiolo	37.5822	0.35462	WGS84					5500	https://manisnet.org	Gazetteer: GeoNames: Isiolo, seat of first order admin division; GeoName ID: 196231, Pecor D Jan 2021
3780	Smithsonian National Zoo	https://nationalzoo.si.edu/	Kearney, Mary	mkearney@umich.edu	3001 Connecticut Ave NW, Washington, DC 20008	2021-07-15						KX227772 to KX227792.	Human observation	Koka, H., Sang, R., Kutima, H. L., & Musila, L. (2017). The Detection of Spotted Fever Group Rickettsia DNA in Tick Samples From Pastoral Communities in Kenya. Journal of Medical Entomology. doi:10.1093/jme/tjw238			Animalia	Arthropoda	Arachnida	Ixodida	Ixodidae	Rhipicephalus	annulatus	(Say, 1821)	Rhipicephalus annulatus	Rhipicephalus annulatus			morphology		morphology keys Matthysse and Colbo 1987, Okello-Onen et al.1999			2006-2011		Kenya		Nakuru	Mai Mahiu	36.5854	-0.98855	WGS84					850	https://manisnet.org	Gazetteer: GeoNames ; Maai Mahiu; populated place; GeoNames ID 11834214_PecorD_July2021
3792	Smithsonian National Zoo	https://nationalzoo.si.edu/	Kearney, Mary	mkearney@umich.edu	3001 Connecticut Ave NW, Washington, DC 20008	2021-07-15						KX227772 to KX227792.	Human observation	Koka, H., Sang, R., Kutima, H. L., & Musila, L. (2017). The Detection of Spotted Fever Group Rickettsia DNA in Tick Samples From Pastoral Communities in Kenya. Journal of Medical Entomology. doi:10.1093/jme/tjw238			Animalia	Arthropoda	Arachnida	Ixodida	Ixodidae	Rhipicephalus	annulatus	(Say, 1821)	Rhipicephalus annulatus	Rhipicephalus annulatus			morphology		morphology keys Matthysse and Colbo 1987, Okello-Onen et al.1999			2006-2011		Kenya		Baringo	Marigat	35.9864	0.47119	WGS84					1000	https://manisnet.org	Gazetteer: GeoNames ; Marigat; populated place; GeoNames ID 187641_PecorD_July2021
3798	Smithsonian National Zoo	https://nationalzoo.si.edu/	Kearney, Mary	mkearney@umich.edu	3001 Connecticut Ave NW, Washington, DC 20008	2021-07-15						MG710507-MG710510	Preserved specimen	Koka, H., Sang, R., Kutima, H. L., & Musila, L. (2018). Coxiella burnetiiDetected in Tick Samples from Pastoral Communities in Kenya. BioMed Research International, 2018, 1-5. doi:10.1155/2018/8158103			Animalia	Arthropoda	Arachnida	Ixodida	Ixodidae	Rhipicephalus	annulatus	(Say, 1821)	Rhipicephalus annulatus	Rhipicephalus annulatus			Morphology		morphology keys Matthysse and Colbo 1987, Okello-Onen et al.1999			2006-2011		Kenya			Marigat, Mai Mahiu, Ijara, Garissa, and Isiolo	38	1	WGS84					500000	https://manisnet.org	Gazetteer: GeoNames ; Kenya; independent political entity; GeoNames ID 192950_PecorD_July2021
3878	Walter Reed Biosystematics Unit	wrbu.si.edu	Pecor, David	pecord@si.edu	4210 Silver Hill Road, Suitland MD 20746	2021-07-30							Human observation	Zachée, B., Mahamat, O., Saboune, M., & Julius, A. N. (2020). Prevalence, intensity and risk factors of tick infestation of cattle in N'djamena Chad.			Animalia	Arthropoda	Arachnida	Ixodida	Ixodidae	Rhipicephalus	annulatus	Say 1821	Boophilus annulatus	Rhipicephalus annulatus			Morphology		Ticks identified using Walker, Bouatour & Camicasetal, 2003; Meddour & Meddour, 2006			August to October 2017		Chad			N'Djamena Abattoir	15.0444	12.1067	WGS84					11300	https://manisnet.org	GeoNames (N'Djamena; capital of a political entity; GeoNames ID 2427123)
1664	Smithsonian National Zoo	https://nationalzoo.si.edu/	Matulis, Graham	gmatulis@masonlive.gmu.edu	3001 Connecticut Ave NW, Washington, DC 20008	2021-02-11							Human observation	Walker AR, Young AS, Leitch BL. Assessment of Theileria infections in Rhipicephalus appendiculatus ticks collected from the field. Z Parasitenkd. 1981;65(1):63-69. doi:10.1007/978-94-009-8346-5_6			Animalia	Arthropoda	Arachnida	Ixodida	Ixodidae	Rhipicephalus	appendiculatus	Neumann, 1901	Rhipicephalus appendiculatus	Rhipicephalus appendiculatus										Kenya			Lolgorien	38.8	-1.21667	WGS84	34Deg 48'E	1Deg 13'S	(34Deg 48'E 1Deg 13'S)	Degrees minutes seconds	7756	Manis Calc: Coordinates only, locality description, degrees minutes seconds, datum not recorded, nearest minute precision, Pecor D, Jan 2021	From article
1665	Smithsonian National Zoo	https://nationalzoo.si.edu/	Matulis, Graham	gmatulis@masonlive.gmu.edu	3001 Connecticut Ave NW, Washington, DC 20008	2021-02-11							Human observation	Walker AR, Young AS, Leitch BL. Assessment of Theileria infections in Rhipicephalus appendiculatus ticks collected from the field. Z Parasitenkd. 1981;65(1):63-69. doi:10.1007/978-94-009-8346-5_6			Animalia	Arthropoda	Arachnida	Ixodida	Ixodidae	Rhipicephalus	appendiculatus	Neumann, 1901	Rhipicephalus appendiculatus	Rhipicephalus appendiculatus										Kenya			Lolgorien	38.8	-1.21667	WGS84	34Deg 48'E	1Deg 13'S	(34Deg 48'E 1Deg 13'S)	Degrees minutes seconds	7756	Manis Calc: Coordinates only, locality description, degrees minutes seconds, datum not recorded, nearest minute precision, Pecor D, Jan 2021	From article
1666	Smithsonian National Zoo	https://nationalzoo.si.edu/	Matulis, Graham	gmatulis@masonlive.gmu.edu	3001 Connecticut Ave NW, Washington, DC 20008	2021-02-11							Human observation	Walker AR, Young AS, Leitch BL. Assessment of Theileria infections in Rhipicephalus appendiculatus ticks collected from the field. Z Parasitenkd. 1981;65(1):63-69. doi:10.1007/978-94-009-8346-5_6			Animalia	Arthropoda	Arachnida	Ixodida	Ixodidae	Rhipicephalus	appendiculatus	Neumann, 1901	Rhipicephalus appendiculatus	Rhipicephalus appendiculatus										Kenya			Mbita Point	34.2	-0.433333	WGS84	34deg12'E	0deg26'S	34deg12'E 0deg26'S	Degrees minutes seconds	7756	Manis Calc: Coordinates only, locality description, degrees minutes seconds, datum not recorded, nearest minute precision, Pecor D, Jan 2021	From article
1667	Smithsonian National Zoo	https://nationalzoo.si.edu/	Matulis, Graham	gmatulis@masonlive.gmu.edu	3001 Connecticut Ave NW, Washington, DC 20008	2021-02-11							Human observation	Walker AR, Young AS, Leitch BL. Assessment of Theileria infections in Rhipicephalus appendiculatus ticks collected from the field. Z Parasitenkd. 1981;65(1):63-69. doi:10.1007/978-94-009-8346-5_6			Animalia	Arthropoda	Arachnida	Ixodida	Ixodidae	Rhipicephalus	appendiculatus	Neumann, 1901	Rhipicephalus appendiculatus	Rhipicephalus appendiculatus										Kenya			Mbita Point	34.2	-0.433333	WGS84	34deg12'E	0deg26'S	(34deg12'E 0deg26'S)	Degrees minutes seconds	7756	Manis Calc: Coordinates only, locality description, degrees minutes seconds, datum not recorded, nearest minute precision, Pecor D, Jan 2021	From article
1733	Smithsonian National Zoo	https://nationalzoo.si.edu/	Matulis, Graham	gmatulis@masonlive.gmu.edu	3001 Connecticut Ave NW, Washington, DC 20008	2021-02-11							Human observation	Punyua, D. K., & Newson, R. M. (1985). The brown ear tick Rhipicephalus appendiculatus Neumann (Acarina: Ixodidae) and associated tick species on wild and domestic hosts at Muguga, Kenya. The Journal of parasitology, 71(2), 248–252.			Animalia	Arthropoda	Arachnida	Ixodida	Ixodidae	Rhipicephalus	appendiculatus	Neumann, 1901	Rhipicephalus appendiculatus	Rhipicephalus appendiculatus			Morphology		"Unpublished keys of Mathysse and Colbo". WALKER, J. B. 1961. Some observations on the classification and biology of ticks belonging to the genus Rhipicephalus, with special reference to the immature stages. East African Medical Journal 38: 230-238.			10/1973-10/1976		Kenya			Muguga	36.6549	-1.25055	WGS84					1700	https://manisnet.org	Gazetteer: GeoNames: Muguga, populated place; GeoNames ID: 185991, Pecor D Jan 2021
1735	Smithsonian National Zoo	https://nationalzoo.si.edu/	Matulis, Graham	gmatulis@masonlive.gmu.edu	3001 Connecticut Ave NW, Washington, DC 20008	2021-02-11							Human observation	Punyua, D. K., & Newson, R. M. (1985). The brown ear tick Rhipicephalus appendiculatus Neumann (Acarina: Ixodidae) and associated tick species on wild and domestic hosts at Muguga, Kenya. The Journal of parasitology, 71(2), 248–252.			Animalia	Arthropoda	Arachnida	Ixodida	Ixodidae	Rhipicephalus	appendiculatus	Neumann, 1901	Rhipicephalus appendiculatus	Rhipicephalus appendiculatus			Morphology		"Unpublished keys of Mathysse and Colbo". WALKER, J. B. 1961. Some observations on the classification and biology of ticks belonging to the genus Rhipicephalus, with special reference to the immature stages. East African Medical Journal 38: 230-238.			10/1973-10/1976		Kenya			Muguga	36.6549	-1.25055	WGS84					1700	https://manisnet.org	Gazetteer: GeoNames: Muguga, populated place; GeoNames ID: 185991, Pecor D Jan 2021
1740	Smithsonian National Zoo	https://nationalzoo.si.edu/	Matulis, Graham	gmatulis@masonlive.gmu.edu	3001 Connecticut Ave NW, Washington, DC 20008	2021-02-11							Human observation	Punyua, D. K., & Newson, R. M. (1985). The brown ear tick Rhipicephalus appendiculatus Neumann (Acarina: Ixodidae) and associated tick species on wild and domestic hosts at Muguga, Kenya. The Journal of parasitology, 71(2), 248–252.			Animalia	Arthropoda	Arachnida	Ixodida	Ixodidae	Rhipicephalus	appendiculatus	Neumann, 1901	Rhipicephalus appendiculatus	Rhipicephalus appendiculatus			Morphology		"Unpublished keys of Mathysse and Colbo". WALKER, J. B. 1961. Some observations on the classification and biology of ticks belonging to the genus Rhipicephalus, with special reference to the immature stages. East African Medical Journal 38: 230-238.			10/1973-10/1976		Kenya			Muguga	36.6549	-1.25055	WGS84					1700	https://manisnet.org	Gazetteer: GeoNames: Muguga, populated place; GeoNames ID: 185991, Pecor D Jan 2021
1746	Smithsonian National Zoo	https://nationalzoo.si.edu/	Matulis, Graham	gmatulis@masonlive.gmu.edu	3001 Connecticut Ave NW, Washington, DC 20008	2021-02-11							Human observation	Punyua, D. K., & Newson, R. M. (1985). The brown ear tick Rhipicephalus appendiculatus Neumann (Acarina: Ixodidae) and associated tick species on wild and domestic hosts at Muguga, Kenya. The Journal of parasitology, 71(2), 248–252.			Animalia	Arthropoda	Arachnida	Ixodida	Ixodidae	Rhipicephalus	appendiculatus	Neumann, 1901	Rhipicephalus appendiculatus	Rhipicephalus appendiculatus			Morphology		"Unpublished keys of Mathysse and Colbo". WALKER, J. B. 1961. Some observations on the classification and biology of ticks belonging to the genus Rhipicephalus, with special reference to the immature stages. East African Medical Journal 38: 230-238.			10/1973-10/1976		Kenya			Muguga	36.6549	-1.25055	WGS84					1700	https://manisnet.org	Gazetteer: GeoNames: Muguga, populated place; GeoNames ID: 185991, Pecor D Jan 2021
1750	Smithsonian National Zoo	https://nationalzoo.si.edu/	Matulis, Graham	gmatulis@masonlive.gmu.edu	3001 Connecticut Ave NW, Washington, DC 20008	2021-02-11							Human observation	Punyua, D. K., & Newson, R. M. (1985). The brown ear tick Rhipicephalus appendiculatus Neumann (Acarina: Ixodidae) and associated tick species on wild and domestic hosts at Muguga, Kenya. The Journal of parasitology, 71(2), 248–252.			Animalia	Arthropoda	Arachnida	Ixodida	Ixodidae	Rhipicephalus	appendiculatus	Neumann, 1901	Rhipicephalus appendiculatus	Rhipicephalus appendiculatus			Morphology		"Unpublished keys of Mathysse and Colbo". WALKER, J. B. 1961. Some observations on the classification and biology of ticks belonging to the genus Rhipicephalus, with special reference to the immature stages. East African Medical Journal 38: 230-238.			10/1973-10/1976		Kenya			Muguga	36.6549	-1.25055	WGS84					1700	https://manisnet.org	Gazetteer: GeoNames: Muguga, populated place; GeoNames ID: 185991, Pecor D Jan 2021
1754	Smithsonian National Zoo	https://nationalzoo.si.edu/	Matulis, Graham	gmatulis@masonlive.gmu.edu	3001 Connecticut Ave NW, Washington, DC 20008	2021-02-11							Human observation	Punyua, D. K., & Newson, R. M. (1985). The brown ear tick Rhipicephalus appendiculatus Neumann (Acarina: Ixodidae) and associated tick species on wild and domestic hosts at Muguga, Kenya. The Journal of parasitology, 71(2), 248–252.			Animalia	Arthropoda	Arachnida	Ixodida	Ixodidae	Rhipicephalus	appendiculatus	Neumann, 1901	Rhipicephalus appendiculatus	Rhipicephalus appendiculatus			Morphology		"Unpublished keys of Mathysse and Colbo". WALKER, J. B. 1961. Some observations on the classification and biology of ticks belonging to the genus Rhipicephalus, with special reference to the immature stages. East African Medical Journal 38: 230-238.			10/1973-10/1976		Kenya			Muguga	36.6549	-1.25055	WGS84					1700	https://manisnet.org	Gazetteer: GeoNames: Muguga, populated place; GeoNames ID: 185991, Pecor D Jan 2021
1760	Smithsonian National Zoo	https://nationalzoo.si.edu/	Matulis, Graham	gmatulis@masonlive.gmu.edu	3001 Connecticut Ave NW, Washington, DC 20008	2021-02-11							Human observation	Punyua, D. K., & Newson, R. M. (1985). The brown ear tick Rhipicephalus appendiculatus Neumann (Acarina: Ixodidae) and associated tick species on wild and domestic hosts at Muguga, Kenya. The Journal of parasitology, 71(2), 248–252.			Animalia	Arthropoda	Arachnida	Ixodida	Ixodidae	Rhipicephalus	appendiculatus	Neumann, 1901	Rhipicephalus appendiculatus	Rhipicephalus appendiculatus			Morphology		"Unpublished keys of Mathysse and Colbo". WALKER, J. B. 1961. Some observations on the classification and biology of ticks belonging to the genus Rhipicephalus, with special reference to the immature stages. East African Medical Journal 38: 230-238.			10/1973-10/1976		Kenya			Muguga	36.6549	-1.25055	WGS84					1700	https://manisnet.org	Gazetteer: GeoNames: Muguga, populated place; GeoNames ID: 185991, Pecor D Jan 2021
1765	Smithsonian National Zoo	https://nationalzoo.si.edu/	Matulis, Graham	gmatulis@masonlive.gmu.edu	3001 Connecticut Ave NW, Washington, DC 20008	2021-02-11							Human observation	Punyua, D. K., & Newson, R. M. (1985). The brown ear tick Rhipicephalus appendiculatus Neumann (Acarina: Ixodidae) and associated tick species on wild and domestic hosts at Muguga, Kenya. The Journal of parasitology, 71(2), 248–252.			Animalia	Arthropoda	Arachnida	Ixodida	Ixodidae	Rhipicephalus	appendiculatus	Neumann, 1901	Rhipicephalus appendiculatus	Rhipicephalus appendiculatus			Morphology		"Unpublished keys of Mathysse and Colbo". WALKER, J. B. 1961. Some observations on the classification and biology of ticks belonging to the genus Rhipicephalus, with special reference to the immature stages. East African Medical Journal 38: 230-238.			10/1973-10/1976		Kenya			Muguga	36.6549	-1.25055	WGS84					1700	https://manisnet.org	Gazetteer: GeoNames: Muguga, populated place; GeoNames ID: 185991, Pecor D Jan 2021
1769	Smithsonian National Zoo	https://nationalzoo.si.edu/	Matulis, Graham	gmatulis@masonlive.gmu.edu	3001 Connecticut Ave NW, Washington, DC 20008	2021-02-11							Human observation	Punyua, D. K., & Newson, R. M. (1985). The brown ear tick Rhipicephalus appendiculatus Neumann (Acarina: Ixodidae) and associated tick species on wild and domestic hosts at Muguga, Kenya. The Journal of parasitology, 71(2), 248–252.			Animalia	Arthropoda	Arachnida	Ixodida	Ixodidae	Rhipicephalus	appendiculatus	Neumann, 1901	Rhipicephalus appendiculatus	Rhipicephalus appendiculatus			Morphology		"Unpublished keys of Mathysse and Colbo". WALKER, J. B. 1961. Some observations on the classification and biology of ticks belonging to the genus Rhipicephalus, with special reference to the immature stages. East African Medical Journal 38: 230-238.			10/1973-10/1976		Kenya			Muguga	36.6549	-1.25055	WGS84					1700	https://manisnet.org	Gazetteer: GeoNames: Muguga, populated place; GeoNames ID: 185991, Pecor D Jan 2021
1775	Smithsonian National Zoo	https://nationalzoo.si.edu/	Matulis, Graham	gmatulis@masonlive.gmu.edu	3001 Connecticut Ave NW, Washington, DC 20008	2021-02-11							Human observation	Punyua, D. K., & Newson, R. M. (1985). The brown ear tick Rhipicephalus appendiculatus Neumann (Acarina: Ixodidae) and associated tick species on wild and domestic hosts at Muguga, Kenya. The Journal of parasitology, 71(2), 248–252.			Animalia	Arthropoda	Arachnida	Ixodida	Ixodidae	Rhipicephalus	appendiculatus	Neumann, 1901	Rhipicephalus appendiculatus	Rhipicephalus appendiculatus			Morphology		"Unpublished keys of Mathysse and Colbo". WALKER, J. B. 1961. Some observations on the classification and biology of ticks belonging to the genus Rhipicephalus, with special reference to the immature stages. East African Medical Journal 38: 230-238.					Kenya			Muguga	36.6549	-1.25055	WGS84					1700	https://manisnet.org	Gazetteer: GeoNames: Muguga, populated place; GeoNames ID: 185991, Pecor D Jan 2021
1785	Smithsonian National Zoo	https://nationalzoo.si.edu/	Matulis, Graham	gmatulis@masonlive.gmu.edu	3001 Connecticut Ave NW, Washington, DC 20008	2021-02-11							Human observation	Davies F. G. (1978). Nairobi sheep disease in Kenya. The isolation of virus from sheep and goats, ticks and possible maintenance hosts. The Journal of hygiene, 81(2), 259–265. https://doi.org/10.1017/s0022172400025092			Animalia	Arthropoda	Arachnida	Ixodida	Ixodidae	Rhipicephalus	appendiculatus	Neumann, 1901	Rhipicephalus appendiculatus	Rhipicephalus appendiculatus								1968-1977		Kenya			Nairobi and Mombasa	38	1	WGS84					650000	https://manisnet.org	Gazetteer: GeoNames: Kenya, independent political entity; GeoName ID: 192950, Pecor D Jan 2021
1803	Smithsonian National Zoo	https://nationalzoo.si.edu/	Matulis, Graham	gmatulis@masonlive.gmu.edu	3001 Connecticut Ave NW, Washington, DC 20008	2021-02-11							Human observation	Lwande, O. W., Lutomiah, J., Obanda, V., Gakuya, F., Mutisya, J., Mulwa, F., . . . Sang, R. (2013). Isolation of Tick and Mosquito-Borne Arboviruses from Ticks Sampled from Livestock and Wild Animal Hosts in Ijara District, Kenya. Vector-Borne and Zoonotic Diseases, 13(9), 637-642. doi:10.1089/vbz.2012.1190			Animalia	Arthropoda	Arachnida	Ixodida	Ixodidae	Rhipicephalus	appendiculatus	Neumann, 1901	Rhipicephalus appendiculatus	Rhipicephalus appendiculatus								Between October 2010 and January 2012		Kenya				38	1	WGS84					650000	https://manisnet.org	Gazetteer: GeoNames: Kenya, independent political entity; GeoName ID: 192950, Pecor D Jan 2021
1817	Smithsonian National Zoo	https://nationalzoo.si.edu/	Matulis, Graham	gmatulis@masonlive.gmu.edu	3001 Connecticut Ave NW, Washington, DC 20008	2021-02-11							Human observation	Lwande, O. W., Lutomiah, J., Obanda, V., Gakuya, F., Mutisya, J., Mulwa, F., . . . Sang, R. (2013). Isolation of Tick and Mosquito-Borne Arboviruses from Ticks Sampled from Livestock and Wild Animal Hosts in Ijara District, Kenya. Vector-Borne and Zoonotic Diseases, 13(9), 637-642. doi:10.1089/vbz.2012.1190			Animalia	Arthropoda	Arachnida	Ixodida	Ixodidae	Rhipicephalus	appendiculatus	Neumann, 1901	Rhipicephalus appendiculatus	Rhipicephalus appendiculatus								Between October 2010 and January 2012		Kenya				38	1	WGS84					650000	https://manisnet.org	Gazetteer: GeoNames: Kenya, independent political entity; GeoName ID: 192950, Pecor D Jan 2021
1831	Smithsonian National Zoo	https://nationalzoo.si.edu/	Matulis, Graham	gmatulis@masonlive.gmu.edu	3001 Connecticut Ave NW, Washington, DC 20008	2021-02-11							Human observation	Lwande, O. W., Lutomiah, J., Obanda, V., Gakuya, F., Mutisya, J., Mulwa, F., . . . Sang, R. (2013). Isolation of Tick and Mosquito-Borne Arboviruses from Ticks Sampled from Livestock and Wild Animal Hosts in Ijara District, Kenya. Vector-Borne and Zoonotic Diseases, 13(9), 637-642. doi:10.1089/vbz.2012.1190			Animalia	Arthropoda	Arachnida	Ixodida	Ixodidae	Rhipicephalus	appendiculatus	Neumann, 1901	Rhipicephalus appendiculatus	Rhipicephalus appendiculatus								Between October 2010 and January 2012		Kenya				38	1	WGS84					650000	https://manisnet.org	Gazetteer: GeoNames: Kenya, independent political entity; GeoName ID: 192950, Pecor D Jan 2021
1845	Smithsonian National Zoo	https://nationalzoo.si.edu/	Matulis, Graham	gmatulis@masonlive.gmu.edu	3001 Connecticut Ave NW, Washington, DC 20008	2021-02-11							Human observation	Lwande, O. W., Lutomiah, J., Obanda, V., Gakuya, F., Mutisya, J., Mulwa, F., . . . Sang, R. (2013). Isolation of Tick and Mosquito-Borne Arboviruses from Ticks Sampled from Livestock and Wild Animal Hosts in Ijara District, Kenya. Vector-Borne and Zoonotic Diseases, 13(9), 637-642. doi:10.1089/vbz.2012.1190			Animalia	Arthropoda	Arachnida	Ixodida	Ixodidae	Rhipicephalus	appendiculatus	Neumann, 1901	Rhipicephalus appendiculatus	Rhipicephalus appendiculatus								Between October 2010 and January 2012		Kenya				38	1	WGS84					650000	https://manisnet.org	Gazetteer: GeoNames: Kenya, independent political entity; GeoName ID: 192950, Pecor D Jan 2021
1859	Smithsonian National Zoo	https://nationalzoo.si.edu/	Matulis, Graham	gmatulis@masonlive.gmu.edu	3001 Connecticut Ave NW, Washington, DC 20008	2021-02-11							Human observation	Lwande, O. W., Lutomiah, J., Obanda, V., Gakuya, F., Mutisya, J., Mulwa, F., . . . Sang, R. (2013). Isolation of Tick and Mosquito-Borne Arboviruses from Ticks Sampled from Livestock and Wild Animal Hosts in Ijara District, Kenya. Vector-Borne and Zoonotic Diseases, 13(9), 637-642. doi:10.1089/vbz.2012.1190			Animalia	Arthropoda	Arachnida	Ixodida	Ixodidae	Rhipicephalus	appendiculatus	Neumann, 1901	Rhipicephalus appendiculatus	Rhipicephalus appendiculatus								Between October 2010 and January 2012		Kenya				38	1	WGS84					650000	https://manisnet.org	Gazetteer: GeoNames: Kenya, independent political entity; GeoName ID: 192950, Pecor D Jan 2021
1868	Smithsonian National Zoo	https://nationalzoo.si.edu/	Matulis, Graham	gmatulis@masonlive.gmu.edu	3001 Connecticut Ave NW, Washington, DC 20008	2021-02-11							Human observation	Mwangi, E. N., Sayer, P. D., Njanja, J. C., & Bell, J. F. (1985). Tick survey on goats and sheep in Kenya. Tropical animal health and production, 17(2), 102–106. https://doi.org/10.1007/BF02360782			Animalia	Arthropoda	Arachnida	Ixodida	Ixodidae	Rhipicephalus	appendiculatus	Neumann, 1901	Rhipicephalus appendiculatus	Rhipicephalus appendiculatus								Between October 1980 and October 1981		Kenya	Nyanza	Siaya	4 locations within Siaya district of Nyanza province visited: Alego, Sakwa, and Gem	34.302	0.105	WGS84					56500	https://manisnet.org	Gazetteer: GeoNames (Siaya; first-order administrative division; Geoname ID 180320)
1874	Smithsonian National Zoo	https://nationalzoo.si.edu/	Matulis, Graham	gmatulis@masonlive.gmu.edu	3001 Connecticut Ave NW, Washington, DC 20008	2021-02-11							Human observation	Mwangi, E. N., Sayer, P. D., Njanja, J. C., & Bell, J. F. (1985). Tick survey on goats and sheep in Kenya. Tropical animal health and production, 17(2), 102–106. https://doi.org/10.1007/BF02360782			Animalia	Arthropoda	Arachnida	Ixodida	Ixodidae	Rhipicephalus	appendiculatus	Neumann, 1901	Rhipicephalus appendiculatus	Rhipicephalus appendiculatus								Between October 1980 and October 1981		Kenya	Nyanza	Siaya	4 locations within Siaya district of Nyanza province visited: Alego, Sakwa, and Gem	34.302	0.105	WGS84					56500	https://manisnet.org	Gazetteer: GeoNames (Siaya; first-order administrative division; Geoname ID 180320)
1878	Smithsonian National Zoo	https://nationalzoo.si.edu/	Matulis, Graham	gmatulis@masonlive.gmu.edu	3001 Connecticut Ave NW, Washington, DC 20008	2021-02-11							Human observation	Mwangi, E. N., Sayer, P. D., Njanja, J. C., & Bell, J. F. (1985). Tick survey on goats and sheep in Kenya. Tropical animal health and production, 17(2), 102–106. https://doi.org/10.1007/BF02360782			Animalia	Arthropoda	Arachnida	Ixodida	Ixodidae	Rhipicephalus	appendiculatus	Neumann, 1901	Rhipicephalus appendiculatus	Rhipicephalus appendiculatus								Between October 1980 and October 1981		Kenya	Western	Kakamega	3 locations within the Kakamega district of Western province: Marama, Kabras, and Isukha	34.797	0.334	WGS84					56500	https://geonames.org	Gazetteer: GeoNames (Kakamega; first-order administrative division; Geoname ID 195271)
1884	Smithsonian National Zoo	https://nationalzoo.si.edu/	Matulis, Graham	gmatulis@masonlive.gmu.edu	3001 Connecticut Ave NW, Washington, DC 20008	2021-02-11							Human observation	Mwangi, E. N., Sayer, P. D., Njanja, J. C., & Bell, J. F. (1985). Tick survey on goats and sheep in Kenya. Tropical animal health and production, 17(2), 102–106. https://doi.org/10.1007/BF02360782			Animalia	Arthropoda	Arachnida	Ixodida	Ixodidae	Rhipicephalus	appendiculatus	Neumann, 1901	Rhipicephalus appendiculatus	Rhipicephalus appendiculatus								Between October 1980 and October 1981		Kenya	Western	Kakamega	3 locations within the Kakamega district of Western province: Marama, Kabras, and Isukha	34.797	0.334	WGS84					56500	https://geonames.org	Gazetteer: GeoNames (Kakamega; first-order administrative division; Geoname ID 195271)
1891	Smithsonian National Zoo	https://nationalzoo.si.edu/	Kearney, Mary	mkearney@umich.edu	3001 Connecticut Ave NW, Washington, DC 20008	2021-02-11							Human observation	Macaluso, K. R., Alam, U., Azad, A. F., Rutherford, J. S., Rosenberg, R., Korman, A., & Davis, J. (2003). Spotted Fever Group Rickettsiae In Ticks From The Masai Mara Region Of Kenya. The American Journal of Tropical Medicine and Hygiene, 68(5), 551-553. doi:10.4269/ajtmh.2003.68.551			Animalia	Arthropoda	Arachnida	Ixodida	Ixodidae	Rhipicephalus	appendiculatus	Neumann, 1901	Rhipicephalus appendiculatus	Rhipicephalus appendiculatus								April and June 2001		Kenya		Masai Mara region		35.2167	-1.08333	WGS84	35Deg 13'E	1Deg 05'S	35Deg 13'E, 1Deg 05'S	Degrees minutes seconds	7756	Manis Calc: Coordinates only, locality description, degrees minutes seconds, datum not recorded, nearest minute precision, Pecor D, Jan 2021	From article
1892	Smithsonian National Zoo	https://nationalzoo.si.edu/	Kearney, Mary	mkearney@umich.edu	3001 Connecticut Ave NW, Washington, DC 20008	2021-02-11							Human observation	Macaluso, K. R., Alam, U., Azad, A. F., Rutherford, J. S., Rosenberg, R., Korman, A., & Davis, J. (2003). Spotted Fever Group Rickettsiae In Ticks From The Masai Mara Region Of Kenya. The American Journal of Tropical Medicine and Hygiene, 68(5), 551-553. doi:10.4269/ajtmh.2003.68.551			Animalia	Arthropoda	Arachnida	Ixodida	Ixodidae	Rhipicephalus	appendiculatus	Neumann, 1901	Rhipicephalus appendiculatus	Rhipicephalus appendiculatus								April and June 2001		Kenya		Masai Mara region		35.2167	-1.08333	WGS84	35Deg 13'E	1Deg 05'S	35Deg 13'E, 1Deg 05'S	Degrees minutes seconds	7756	Manis Calc: Coordinates only, locality description, degrees minutes seconds, datum not recorded, nearest minute precision, Pecor D, Jan 2021	From article
1893	Smithsonian National Zoo	https://nationalzoo.si.edu/	Kearney, Mary	mkearney@umich.edu	3001 Connecticut Ave NW, Washington, DC 20008	2021-02-11							Human observation	Macaluso, K. R., Alam, U., Azad, A. F., Rutherford, J. S., Rosenberg, R., Korman, A., & Davis, J. (2003). Spotted Fever Group Rickettsiae In Ticks From The Masai Mara Region Of Kenya. The American Journal of Tropical Medicine and Hygiene, 68(5), 551-553. doi:10.4269/ajtmh.2003.68.551			Animalia	Arthropoda	Arachnida	Ixodida	Ixodidae	Rhipicephalus	appendiculatus	Neumann, 1901	Rhipicephalus appendiculatus	Rhipicephalus appendiculatus								April and June 2001		Kenya		Masai Mara region		35.2167	-1.08333	WGS84	35Deg 13'E	1Deg 05'S	35Deg 13'E, 1Deg 05'S	Degrees minutes seconds	7756	Manis Calc: Coordinates only, locality description, degrees minutes seconds, datum not recorded, nearest minute precision, Pecor D, Jan 2021	From article
1899	Smithsonian National Zoo	https://nationalzoo.si.edu/	Matulis, Graham	gmatulis@masonlive.gmu.edu	3001 Connecticut Ave NW, Washington, DC 20008	2021-02-11							Human observation	De Castro, J. J., Young, A. S., Dransfield, R. D., Cunningham, M. P., & Dolan, T. T. (1985). Effects of tick infestation on Boran (Bos indicus) cattle immunised against theileriosis in an endemic area of Kenya. Research in veterinary science, 39(3), 279–288.			Animalia	Arthropoda	Arachnida	Ixodida	Ixodidae	Rhipicephalus	appendiculatus	Neumann, 1901	Rhipicephalus appendiculatus	Rhipicephalus appendiculatus						1982-06-06		Began June 6, 1982 and ran for 378 days		Kenya		Narok	Intona, Trans-Mara Division	34.8287	-1.13974	WGS84					5000	https://manisnet.org	Gazetteer: GeoNames: Intona, locality; GeoName ID: 196321, Pecor D Jan 2021
1910	Smithsonian National Zoo	https://nationalzoo.si.edu/	Kearney, Mary	mkearney@umich.edu	3001 Connecticut Ave NW, Washington, DC 20008	2021-02-11							Human observation	Lutomiah, J., Musila, L., Makio, A., Ochieng, C., Koka, H., Chepkorir, E., . . . Sang, R. (2014). Ticks and Tick-Borne Viruses From Livestock Hosts in Arid and Semiarid Regions of the Eastern and Northeastern Parts of Kenya. Journal of Medical Entomology, 51(1), 269-277. doi:10.1603/me13039			Animalia	Arthropoda	Arachnida	Ixodida	Ixodidae	Rhipicephalus	appendiculatus	Neumann, 1901	R. appendiculatus	Rhipicephalus appendiculatus			Morphology		Taxonomic keys Walker 1974, Matthysse and Colbo 1987, Okello-Onen et al. 1999			April 2007 to December 2010		Kenya		Garissa	El-Humow	39.6583	-0.456944	WGS84	39Deg39'30"E	0Deg 27'25"S	0Deg 27'25"S; 39Deg39'30"E	Degrees minutes seconds	5127	Manis Calc: Coordinates only, locality description, degrees minutes seconds, datum not recorded, nearest second precision, Pecor D, Jan 2021	From article
1921	Smithsonian National Zoo	https://nationalzoo.si.edu/	Kearney, Mary	mkearney@umich.edu	3001 Connecticut Ave NW, Washington, DC 20008	2021-02-11							Human observation	Lutomiah, J., Musila, L., Makio, A., Ochieng, C., Koka, H., Chepkorir, E., . . . Sang, R. (2014). Ticks and Tick-Borne Viruses From Livestock Hosts in Arid and Semiarid Regions of the Eastern and Northeastern Parts of Kenya. Journal of Medical Entomology, 51(1), 269-277. doi:10.1603/me13039			Animalia	Arthropoda	Arachnida	Ixodida	Ixodidae	Rhipicephalus	appendiculatus	Neumann, 1901	R. appendiculatus	Rhipicephalus appendiculatus			Morphology		Taxonomic keys Walker 1974, Matthysse and Colbo 1987, Okello-Onen et al. 1999			April 2007 to December 2010		Kenya		Garissa	Diiso	39.6583	-0.456944	WGS84	39Deg39'30"E	0Deg 27'25"S	0Deg 27'25"S; 39Deg39'30"E	Degrees minutes seconds	5127	Manis Calc: Coordinates only, locality description, degrees minutes seconds, datum not recorded, nearest second precision, Pecor D, Jan 2021	From article
1932	Smithsonian National Zoo	https://nationalzoo.si.edu/	Kearney, Mary	mkearney@umich.edu	3001 Connecticut Ave NW, Washington, DC 20008	2021-02-11							Human observation	Lutomiah, J., Musila, L., Makio, A., Ochieng, C., Koka, H., Chepkorir, E., . . . Sang, R. (2014). Ticks and Tick-Borne Viruses From Livestock Hosts in Arid and Semiarid Regions of the Eastern and Northeastern Parts of Kenya. Journal of Medical Entomology, 51(1), 269-277. doi:10.1603/me13039			Animalia	Arthropoda	Arachnida	Ixodida	Ixodidae	Rhipicephalus	appendiculatus	Neumann, 1901	R. appendiculatus	Rhipicephalus appendiculatus			Morphology		Taxonomic keys Walker 1974, Matthysse and Colbo 1987, Okello-Onen et al. 1999			April 2007 to December 2010		Kenya		Garissa	Slaughter house	39.6583	-0.456944	WGS84	39Deg39'30"E	0Deg 27'25"S	0Deg 27'25"S; 39Deg39'30"E	Degrees minutes seconds	5127	Manis Calc: Coordinates only, locality description, degrees minutes seconds, datum not recorded, nearest second precision, Pecor D, Jan 2021	From article
1943	Smithsonian National Zoo	https://nationalzoo.si.edu/	Kearney, Mary	mkearney@umich.edu	3001 Connecticut Ave NW, Washington, DC 20008	2021-02-11							Human observation	Lutomiah, J., Musila, L., Makio, A., Ochieng, C., Koka, H., Chepkorir, E., . . . Sang, R. (2014). Ticks and Tick-Borne Viruses From Livestock Hosts in Arid and Semiarid Regions of the Eastern and Northeastern Parts of Kenya. Journal of Medical Entomology, 51(1), 269-277. doi:10.1603/me13039			Animalia	Arthropoda	Arachnida	Ixodida	Ixodidae	Rhipicephalus	appendiculatus	Neumann, 1901	R. appendiculatus	Rhipicephalus appendiculatus			Morphology		Taxonomic keys Walker 1974, Matthysse and Colbo 1987, Okello-Onen et al. 1999			April 2007 to December 2010		Kenya		Garissa	Modika	39.6583	-0.456944	WGS84	39Deg39'30"E	0Deg 27'25"S	0Deg 27'25"S; 39Deg39'30"E	Degrees minutes seconds	5127	Manis Calc: Coordinates only, locality description, degrees minutes seconds, datum not recorded, nearest second precision, Pecor D, Jan 2021	From article
1954	Smithsonian National Zoo	https://nationalzoo.si.edu/	Kearney, Mary	mkearney@umich.edu	3001 Connecticut Ave NW, Washington, DC 20008	2021-02-11							Human observation	Lutomiah, J., Musila, L., Makio, A., Ochieng, C., Koka, H., Chepkorir, E., . . . Sang, R. (2014). Ticks and Tick-Borne Viruses From Livestock Hosts in Arid and Semiarid Regions of the Eastern and Northeastern Parts of Kenya. Journal of Medical Entomology, 51(1), 269-277. doi:10.1603/me13039			Animalia	Arthropoda	Arachnida	Ixodida	Ixodidae	Rhipicephalus	appendiculatus	Neumann, 1901	R. appendiculatus	Rhipicephalus appendiculatus			Morphology		Taxonomic keys Walker 1974, Matthysse and Colbo 1987, Okello-Onen et al. 1999			April 2007 to December 2010		Kenya		Garissa	Garissa market	39.6583	-0.456944	WGS84	39Deg39'30"E	0Deg 27'25"S	0Deg 27'25"S; 39Deg39'30"E	Degrees minutes seconds	5127	Manis Calc: Coordinates only, locality description, degrees minutes seconds, datum not recorded, nearest second precision, Pecor D, Jan 2021	From article
1965	Smithsonian National Zoo	https://nationalzoo.si.edu/	Kearney, Mary	mkearney@umich.edu	3001 Connecticut Ave NW, Washington, DC 20008	2021-02-11							Human observation	Lutomiah, J., Musila, L., Makio, A., Ochieng, C., Koka, H., Chepkorir, E., . . . Sang, R. (2014). Ticks and Tick-Borne Viruses From Livestock Hosts in Arid and Semiarid Regions of the Eastern and Northeastern Parts of Kenya. Journal of Medical Entomology, 51(1), 269-277. doi:10.1603/me13039			Animalia	Arthropoda	Arachnida	Ixodida	Ixodidae	Rhipicephalus	appendiculatus	Neumann, 1901	R. appendiculatus	Rhipicephalus appendiculatus			Morphology		Taxonomic keys Walker 1974, Matthysse and Colbo 1987, Okello-Onen et al. 1999			April 2007 to December 2010		Kenya		Garissa	Dekabur	39.6583	-0.456944	WGS84	39Deg39'30"E	0Deg 27'25"S	0Deg 27'25"S; 39Deg39'30"E	Degrees minutes seconds	5127	Manis Calc: Coordinates only, locality description, degrees minutes seconds, datum not recorded, nearest second precision, Pecor D, Jan 2021	From article
1976	Smithsonian National Zoo	https://nationalzoo.si.edu/	Kearney, Mary	mkearney@umich.edu	3001 Connecticut Ave NW, Washington, DC 20008	2021-02-11							Human observation	Lutomiah, J., Musila, L., Makio, A., Ochieng, C., Koka, H., Chepkorir, E., . . . Sang, R. (2014). Ticks and Tick-Borne Viruses From Livestock Hosts in Arid and Semiarid Regions of the Eastern and Northeastern Parts of Kenya. Journal of Medical Entomology, 51(1), 269-277. doi:10.1603/me13039			Animalia	Arthropoda	Arachnida	Ixodida	Ixodidae	Rhipicephalus	appendiculatus	Neumann, 1901	R. appendiculatus	Rhipicephalus appendiculatus			Morphology		Taxonomic keys Walker 1974, Matthysse and Colbo 1987, Okello-Onen et al. 1999			April 2007 to December 2010		Kenya		Garissa	El-Humow	39.6583	-0.456944	WGS84	39Deg39'30"E	0Deg 27'25"S	0Deg 27'25"S; 39Deg39'30"E	Degrees minutes seconds	5127	Manis Calc: Coordinates only, locality description, degrees minutes seconds, datum not recorded, nearest second precision, Pecor D, Jan 2021	From article
1986	Smithsonian National Zoo	https://nationalzoo.si.edu/	Kearney, Mary	mkearney@umich.edu	3001 Connecticut Ave NW, Washington, DC 20008	2021-02-11							Human observation	Lutomiah, J., Musila, L., Makio, A., Ochieng, C., Koka, H., Chepkorir, E., . . . Sang, R. (2014). Ticks and Tick-Borne Viruses From Livestock Hosts in Arid and Semiarid Regions of the Eastern and Northeastern Parts of Kenya. Journal of Medical Entomology, 51(1), 269-277. doi:10.1603/me13039			Animalia	Arthropoda	Arachnida	Ixodida	Ixodidae	Rhipicephalus	appendiculatus	Neumann, 1901	R. appendiculatus	Rhipicephalus appendiculatus			Morphology		Taxonomic keys Walker 1974, Matthysse and Colbo 1987, Okello-Onen et al. 1999			April 2007 to December 2010		Kenya		Garissa	Diiso	39.6583	-0.456944	WGS84	39Deg39'30"E	0Deg 27'25"S	0Deg 27'25"S; 39Deg39'30"E	Degrees minutes seconds	5127	Manis Calc: Coordinates only, locality description, degrees minutes seconds, datum not recorded, nearest second precision, Pecor D, Jan 2021	From article
1996	Smithsonian National Zoo	https://nationalzoo.si.edu/	Kearney, Mary	mkearney@umich.edu	3001 Connecticut Ave NW, Washington, DC 20008	2021-02-11							Human observation	Lutomiah, J., Musila, L., Makio, A., Ochieng, C., Koka, H., Chepkorir, E., . . . Sang, R. (2014). Ticks and Tick-Borne Viruses From Livestock Hosts in Arid and Semiarid Regions of the Eastern and Northeastern Parts of Kenya. Journal of Medical Entomology, 51(1), 269-277. doi:10.1603/me13039			Animalia	Arthropoda	Arachnida	Ixodida	Ixodidae	Rhipicephalus	appendiculatus	Neumann, 1901	R. appendiculatus	Rhipicephalus appendiculatus			Morphology		Taxonomic keys Walker 1974, Matthysse and Colbo 1987, Okello-Onen et al. 1999			April 2007 to December 2010		Kenya		Garissa	Dekabur	39.6583	-0.456944	WGS84	39Deg39'30"E	0Deg 27'25"S	0Deg 27'25"S; 39Deg39'30"E	Degrees minutes seconds	5127	Manis Calc: Coordinates only, locality description, degrees minutes seconds, datum not recorded, nearest second precision, Pecor D, Jan 2021	From article
2005	Smithsonian National Zoo	https://nationalzoo.si.edu/	Kearney, Mary	mkearney@umich.edu	3001 Connecticut Ave NW, Washington, DC 20008	2021-02-11							Human observation	Lutomiah, J., Musila, L., Makio, A., Ochieng, C., Koka, H., Chepkorir, E., . . . Sang, R. (2014). Ticks and Tick-Borne Viruses From Livestock Hosts in Arid and Semiarid Regions of the Eastern and Northeastern Parts of Kenya. Journal of Medical Entomology, 51(1), 269-277. doi:10.1603/me13039			Animalia	Arthropoda	Arachnida	Ixodida	Ixodidae	Rhipicephalus	appendiculatus	Neumann, 1901	R. appendiculatus	Rhipicephalus appendiculatus			Morphology		Taxonomic keys Walker 1974, Matthysse and Colbo 1987, Okello-Onen et al. 1999			April 2007 to December 2010		Kenya		Garissa	El-Humow	39.6583	-0.456944	WGS84	39Deg39'30"E	0Deg 27'25"S	0Deg 27'25"S; 39Deg39'30"E	Degrees minutes seconds	5127	Manis Calc: Coordinates only, locality description, degrees minutes seconds, datum not recorded, nearest second precision, Pecor D, Jan 2021	From article
2010	Smithsonian National Zoo	https://nationalzoo.si.edu/	Kearney, Mary	mkearney@umich.edu	3001 Connecticut Ave NW, Washington, DC 20008	2021-02-11							Human observation	Lutomiah, J., Musila, L., Makio, A., Ochieng, C., Koka, H., Chepkorir, E., . . . Sang, R. (2014). Ticks and Tick-Borne Viruses From Livestock Hosts in Arid and Semiarid Regions of the Eastern and Northeastern Parts of Kenya. Journal of Medical Entomology, 51(1), 269-277. doi:10.1603/me13039			Animalia	Arthropoda	Arachnida	Ixodida	Ixodidae	Rhipicephalus	appendiculatus	Neumann, 1901	R. appendiculatus	Rhipicephalus appendiculatus			Morphology		Taxonomic keys Walker 1974, Matthysse and Colbo 1987, Okello-Onen et al. 1999			April 2007 to December 2010		Kenya		Garissa	Diiso	39.6583	-0.456944	WGS84	39Deg39'30"E	0Deg 27'25"S	0Deg 27'25"S; 39Deg39'30"E	Degrees minutes seconds	5127	Manis Calc: Coordinates only, locality description, degrees minutes seconds, datum not recorded, nearest second precision, Pecor D, Jan 2021	From article
2048	Smithsonian National Zoo	https://nationalzoo.si.edu/	Kearney, Mary	mkearney@umich.edu	3001 Connecticut Ave NW, Washington, DC 20008	2021-02-11							Human observation	Lutomiah, J., Musila, L., Makio, A., Ochieng, C., Koka, H., Chepkorir, E., . . . Sang, R. (2014). Ticks and Tick-Borne Viruses From Livestock Hosts in Arid and Semiarid Regions of the Eastern and Northeastern Parts of Kenya. Journal of Medical Entomology, 51(1), 269-277. doi:10.1603/me13039			Animalia	Arthropoda	Arachnida	Ixodida	Ixodidae	Rhipicephalus	appendiculatus	Neumann, 1901	R. appendiculatus	Rhipicephalus appendiculatus			Morphology		Taxonomic keys Walker 1974, Matthysse and Colbo 1987, Okello-Onen et al. 1999			April 2007 to December 2010		Kenya		Isiolo	Gambela	37.5833	0.35	WGS84	37Deg34'60E	0Deg21'N	0Deg21'N; 37Deg34'60E	Degrees minutes seconds	7698	Manis Calc: Coordinates only, locality description, degrees minutes seconds, datum not recorded, nearest minute precision, Pecor D, Jan 2021	From article
2058	Smithsonian National Zoo	https://nationalzoo.si.edu/	Kearney, Mary	mkearney@umich.edu	3001 Connecticut Ave NW, Washington, DC 20008	2021-02-11							Human observation	Lutomiah, J., Musila, L., Makio, A., Ochieng, C., Koka, H., Chepkorir, E., . . . Sang, R. (2014). Ticks and Tick-Borne Viruses From Livestock Hosts in Arid and Semiarid Regions of the Eastern and Northeastern Parts of Kenya. Journal of Medical Entomology, 51(1), 269-277. doi:10.1603/me13039			Animalia	Arthropoda	Arachnida	Ixodida	Ixodidae	Rhipicephalus	appendiculatus	Neumann, 1901	R. appendiculatus	Rhipicephalus appendiculatus			Morphology		Taxonomic keys Walker 1974, Matthysse and Colbo 1987, Okello-Onen et al. 1999			April 2007 to December 2010		Kenya		Isiolo	Kisimani	37.5833	0.35	WGS84	37Deg34'60E	0Deg21'N	0Deg21'N; 37Deg34'60E	Degrees minutes seconds	7698	Manis Calc: Coordinates only, locality description, degrees minutes seconds, datum not recorded, nearest minute precision, Pecor D, Jan 2021	From article
2068	Smithsonian National Zoo	https://nationalzoo.si.edu/	Kearney, Mary	mkearney@umich.edu	3001 Connecticut Ave NW, Washington, DC 20008	2021-02-11							Human observation	Lutomiah, J., Musila, L., Makio, A., Ochieng, C., Koka, H., Chepkorir, E., . . . Sang, R. (2014). Ticks and Tick-Borne Viruses From Livestock Hosts in Arid and Semiarid Regions of the Eastern and Northeastern Parts of Kenya. Journal of Medical Entomology, 51(1), 269-277. doi:10.1603/me13039			Animalia	Arthropoda	Arachnida	Ixodida	Ixodidae	Rhipicephalus	appendiculatus	Neumann, 1901	R. appendiculatus	Rhipicephalus appendiculatus			Morphology		Taxonomic keys Walker 1974, Matthysse and Colbo 1987, Okello-Onen et al. 1999			April 2007 to December 2010		Kenya		Isiolo	Ngaremara	37.5833	0.35	WGS84	37Deg34'60E	0Deg21'N	0Deg21'N; 37Deg34'60E	Degrees minutes seconds	7698	Manis Calc: Coordinates only, locality description, degrees minutes seconds, datum not recorded, nearest minute precision, Pecor D, Jan 2021	From article
2162	Smithsonian National Zoo	https://nationalzoo.si.edu/	Kearney, Mary	mkearney@umich.edu	3001 Connecticut Ave NW, Washington, DC 20008	2021-02-11							Human observation	Dioli, Maurizio & Fox, Mark. (2001). Ticks (Acari: Ixodidae) of the One-Humped Camel (Camelus dromedarius) in Kenya and Southern Ethiopia: Species Composition, Attachment Sites, Sex Ratio and Seasonal Incidence. Revue d'élevage et de médecine vétérinaire des pays tropicaux. 54. 115-122.			Animalia	Arthropoda	Arachnida	Ixodida	Ixodidae	Rhipicephalus	appendiculatus	Neumann, 1901	Rhipicephalus appendiculatus	Rhipicephalus appendiculatus			Morphology		3 keys inlcuded in article on page 115			September and October 1999		Kenya		Laikipia	Kisima Rumuruti	36.75	0.5	WGS84	36Deg 45 East	0Deg 30 North	0Deg 30 North, 36 Deg 45 East	Degrees minutes seconds	7756	Manis Calc: Coordinates only, locality description, degrees minutes seconds, datum not recorded, nearest minute precision, Pecor D, Jan 2021	From article
2176	Smithsonian National Zoo	https://nationalzoo.si.edu/	Kearney, Mary	mkearney@umich.edu	3001 Connecticut Ave NW, Washington, DC 20008	2021-02-11							Human observation	Dioli, Maurizio & Fox, Mark. (2001). Ticks (Acari: Ixodidae) of the One-Humped Camel (Camelus dromedarius) in Kenya and Southern Ethiopia: Species Composition, Attachment Sites, Sex Ratio and Seasonal Incidence. Revue d'élevage et de médecine vétérinaire des pays tropicaux. 54. 115-122.			Animalia	Arthropoda	Arachnida	Ixodida	Ixodidae	Rhipicephalus	appendiculatus	Neumann, 1901	Rhipicephalus appendiculatus	Rhipicephalus appendiculatus			Morphology		3 keys inlcuded in article on page 115			May 1999 and June 2000		Kenya		Laikipia	Kisima Rumuruti	36.75	0.5	WGS84	36Deg 45 East	0Deg 30 North	0Deg 30 North, 36 Deg 45 East	Degrees minutes seconds	7756	Manis Calc: Coordinates only, locality description, degrees minutes seconds, datum not recorded, nearest minute precision, Pecor D, Jan 2021	From article
2190	Smithsonian National Zoo	https://nationalzoo.si.edu/	Kearney, Mary	mkearney@umich.edu	3001 Connecticut Ave NW, Washington, DC 20008	2021-02-11							Human observation	Dioli, Maurizio & Fox, Mark. (2001). Ticks (Acari: Ixodidae) of the One-Humped Camel (Camelus dromedarius) in Kenya and Southern Ethiopia: Species Composition, Attachment Sites, Sex Ratio and Seasonal Incidence. Revue d'élevage et de médecine vétérinaire des pays tropicaux. 54. 115-122.			Animalia	Arthropoda	Arachnida	Ixodida	Ixodidae	Rhipicephalus	appendiculatus	Neumann, 1901	Rhipicephalus appendiculatus	Rhipicephalus appendiculatus			Morphology		3 keys inlcuded in article on page 115			September and October 1999		Kenya		Laikipia	Ol Ary Nyro	36.3833	0.6	WGS84	36Deg 23 East	0Deg 36 North	0Deg 36 North, 35 Deg 23 East	Degrees minutes seconds	7756	Manis Calc: Coordinates only, locality description, degrees minutes seconds, datum not recorded, nearest minute precision, Pecor D, Jan 2021	From article
2204	Smithsonian National Zoo	https://nationalzoo.si.edu/	Kearney, Mary	mkearney@umich.edu	3001 Connecticut Ave NW, Washington, DC 20008	2021-02-11							Human observation	Dioli, Maurizio & Fox, Mark. (2001). Ticks (Acari: Ixodidae) of the One-Humped Camel (Camelus dromedarius) in Kenya and Southern Ethiopia: Species Composition, Attachment Sites, Sex Ratio and Seasonal Incidence. Revue d'élevage et de médecine vétérinaire des pays tropicaux. 54. 115-122.			Animalia	Arthropoda	Arachnida	Ixodida	Ixodidae	Rhipicephalus	appendiculatus	Neumann, 1901	Rhipicephalus appendiculatus	Rhipicephalus appendiculatus			Morphology		3 keys inlcuded in article on page 115			May 1999 and June 2000		Kenya		Laikipia	Ol Ary Nyro	36.3833	0.6	WGS84	36Deg 23 East	0Deg 36 North	0Deg 36 North, 35 Deg 23 East	Degrees minutes seconds	7756	Manis Calc: Coordinates only, locality description, degrees minutes seconds, datum not recorded, nearest minute precision, Pecor D, Jan 2021	From article
2275	Smithsonian National Zoo	https://nationalzoo.si.edu/	Matulis, Graham	gmatulis@masonlive.gmu.edu	3001 Connecticut Ave NW, Washington, DC 20008	2021-02-11							Human observation	Muenstermann S, Rinkanya FGR, and Tome NR.Tick control in small ruminants with a Cypermethrin ‘pour?on’ in Kenya (1988). International Journal of Pest Management 34(4), 399-401.			Animalia	Arthropoda	Arachnida	Ixodida	Ixodidae	Rhipicephalus	appendiculatus	Neumann, 1901	Rhipicephalus appendiculatus	Rhipicephalus appendiculatus						1986-09-04	1987-03-19	4 September 1986 to 19 March 1987		Kenya			Ecological Zone III, Olepoipoi, Lolgorien Division	34.0667	1.16667	WGS84	34Deg4'E	1Deg10'S	(1Deg10'S, 34Deg4'E)	Degrees minutes seconds	7756	Manis Calc: Coordinates only, locality description, degrees minutes seconds, datum not recorded, nearest minute precision, Pecor D, Jan 2021	From article
2310	Smithsonian National Zoo	https://nationalzoo.si.edu/	Matulis, Graham	gmatulis@masonlive.gmu.edu	3001 Connecticut Ave NW, Washington, DC 20008	2021-02-11							Human observation	Young AS, De Castro JJ, Burns C, Murphy DL. Potential of ear tags impregnated with acaricides for control of the brown ear tick (Rhipicephalus appendiculatus) infesting cattle. Parasitology. 1985;90(2):391-399. doi:10.1017/S0031182000051088			Animalia	Arthropoda	Arachnida	Ixodida	Ixodidae	Rhipicephalus	appendiculatus	Neumann, 1901	Rhipicephalus appendiculatus	Rhipicephalus appendiculatus										Kenya		Narok	Intona, Trans-Mara Division	34.8287	-1.13974	WGS84					5000	https://manisnet.org	Gazetteer: GeoNames: Intona, locality; GeoName ID: 196321, Pecor D Jan 2021
2331	Smithsonian National Zoo	https://nationalzoo.si.edu/	Kearney, Mary	mkearney@umich.edu	3001 Connecticut Ave NW, Washington, DC 20008	2021-02-11							Human observation	Hassan, S., Dipeolu, O., & Munyinyi, D. (1992). Influence of exposure period and management methods on the effectiveness of chickens as predators of ticks infesting cattle. Veterinary Parasitology, 43(3-4), 301-309. doi:10.1016/0304-4017(92)90171-5			Animalia	Arthropoda	Arachnida	Ixodida	Ixodidae	Rhipicephalus	appendiculatus	Neumann, 1901	Rhipicephalus appendiculatus	Rhipicephalus appendiculatus			Morphology					between January and December,1990		Kenya		Homa Bay	Rusinga Island	34.1667	-0.416667	WGS84	34deg10'E	0deg25'S	34deg10'E, 0deg25'S	Degrees minutes seconds	7756	Manis Calc: Coordinates only, locality description, degrees minutes seconds, datum not recorded, nearest minute precision, Pecor D, Jan 2021	From article
2332	Smithsonian National Zoo	https://nationalzoo.si.edu/	Kearney, Mary	mkearney@umich.edu	3001 Connecticut Ave NW, Washington, DC 20008	2021-02-11							Human observation	Hassan, S., Dipeolu, O., & Munyinyi, D. (1992). Influence of exposure period and management methods on the effectiveness of chickens as predators of ticks infesting cattle. Veterinary Parasitology, 43(3-4), 301-309. doi:10.1016/0304-4017(92)90171-5			Animalia	Arthropoda	Arachnida	Ixodida	Ixodidae	Rhipicephalus	appendiculatus	Neumann, 1901	Rhipicephalus appendiculatus	Rhipicephalus appendiculatus			Morphology					between January and December,1990		Kenya		Homa Bay	Rusinga Island	34.1667	-0.416667	WGS84	34deg10'E	0deg25'S	34deg10'E, 0deg25'S	Degrees minutes seconds	7756	Manis Calc: Coordinates only, locality description, degrees minutes seconds, datum not recorded, nearest minute precision, Pecor D, Jan 2021	From article
2333	Smithsonian National Zoo	https://nationalzoo.si.edu/	Kearney, Mary	mkearney@umich.edu	3001 Connecticut Ave NW, Washington, DC 20008	2021-02-11							Human observation	Hassan, S., Dipeolu, O., & Munyinyi, D. (1992). Influence of exposure period and management methods on the effectiveness of chickens as predators of ticks infesting cattle. Veterinary Parasitology, 43(3-4), 301-309. doi:10.1016/0304-4017(92)90171-5			Animalia	Arthropoda	Arachnida	Ixodida	Ixodidae	Rhipicephalus	appendiculatus	Neumann, 1901	Rhipicephalus appendiculatus	Rhipicephalus appendiculatus			Morphology					between January and December,1990		Kenya		Homa Bay	Rusinga Island	34.1667	-0.416667	WGS84	34deg10'E	0deg25'S	34deg10'E, 0deg25'S	Degrees minutes seconds	7756	Manis Calc: Coordinates only, locality description, degrees minutes seconds, datum not recorded, nearest minute precision, Pecor D, Jan 2021	From article
2334	Smithsonian National Zoo	https://nationalzoo.si.edu/	Kearney, Mary	mkearney@umich.edu	3001 Connecticut Ave NW, Washington, DC 20008	2021-02-11							Human observation	Hassan, S., Dipeolu, O., & Munyinyi, D. (1992). Influence of exposure period and management methods on the effectiveness of chickens as predators of ticks infesting cattle. Veterinary Parasitology, 43(3-4), 301-309. doi:10.1016/0304-4017(92)90171-5			Animalia	Arthropoda	Arachnida	Ixodida	Ixodidae	Rhipicephalus	appendiculatus	Neumann, 1901	Rhipicephalus appendiculatus	Rhipicephalus appendiculatus			Morphology					between January and December,1990		Kenya		Homa Bay	Rusinga Island	34.1667	-0.416667	WGS84	34deg10'E	0deg25'S	34deg10'E, 0deg25'S	Degrees minutes seconds	7756	Manis Calc: Coordinates only, locality description, degrees minutes seconds, datum not recorded, nearest minute precision, Pecor D, Jan 2021	From article
2335	Smithsonian National Zoo	https://nationalzoo.si.edu/	Kearney, Mary	mkearney@umich.edu	3001 Connecticut Ave NW, Washington, DC 20008	2021-02-11							Human observation	Hassan, S., Dipeolu, O., & Munyinyi, D. (1992). Influence of exposure period and management methods on the effectiveness of chickens as predators of ticks infesting cattle. Veterinary Parasitology, 43(3-4), 301-309. doi:10.1016/0304-4017(92)90171-5			Animalia	Arthropoda	Arachnida	Ixodida	Ixodidae	Rhipicephalus	appendiculatus	Neumann, 1901	Rhipicephalus appendiculatus	Rhipicephalus appendiculatus			Morphology					between January and December,1990		Kenya		Homa Bay	Rusinga Island	34.1667	-0.416667	WGS84	34deg10'E	0deg25'S	34deg10'E, 0deg25'S	Degrees minutes seconds	7756	Manis Calc: Coordinates only, locality description, degrees minutes seconds, datum not recorded, nearest minute precision, Pecor D, Jan 2021	From article
2336	Smithsonian National Zoo	https://nationalzoo.si.edu/	Kearney, Mary	mkearney@umich.edu	3001 Connecticut Ave NW, Washington, DC 20008	2021-02-11							Human observation	Hassan, S., Dipeolu, O., & Munyinyi, D. (1992). Influence of exposure period and management methods on the effectiveness of chickens as predators of ticks infesting cattle. Veterinary Parasitology, 43(3-4), 301-309. doi:10.1016/0304-4017(92)90171-5			Animalia	Arthropoda	Arachnida	Ixodida	Ixodidae	Rhipicephalus	appendiculatus	Neumann, 1901	Rhipicephalus appendiculatus	Rhipicephalus appendiculatus			Morphology					between January and December,1990		Kenya		Homa Bay	Rusinga Island	34.1667	-0.416667	WGS84	34deg10'E	0deg25'S	34deg10'E, 0deg25'S	Degrees minutes seconds	7756	Manis Calc: Coordinates only, locality description, degrees minutes seconds, datum not recorded, nearest minute precision, Pecor D, Jan 2021	From article
2337	Smithsonian National Zoo	https://nationalzoo.si.edu/	Kearney, Mary	mkearney@umich.edu	3001 Connecticut Ave NW, Washington, DC 20008	2021-02-11							Human observation	Hassan, S., Dipeolu, O., & Munyinyi, D. (1992). Influence of exposure period and management methods on the effectiveness of chickens as predators of ticks infesting cattle. Veterinary Parasitology, 43(3-4), 301-309. doi:10.1016/0304-4017(92)90171-5			Animalia	Arthropoda	Arachnida	Ixodida	Ixodidae	Rhipicephalus	appendiculatus	Neumann, 1901	Rhipicephalus appendiculatus	Rhipicephalus appendiculatus			Morphology					between January and December,1990		Kenya		Homa Bay	Rusinga Island	34.1667	-0.416667	WGS84	34deg10'E	0deg25'S	34deg10'E, 0deg25'S	Degrees minutes seconds	7756	Manis Calc: Coordinates only, locality description, degrees minutes seconds, datum not recorded, nearest minute precision, Pecor D, Jan 2021	From article
2338	Smithsonian National Zoo	https://nationalzoo.si.edu/	Kearney, Mary	mkearney@umich.edu	3001 Connecticut Ave NW, Washington, DC 20008	2021-02-11							Human observation	Hassan, S., Dipeolu, O., & Munyinyi, D. (1992). Influence of exposure period and management methods on the effectiveness of chickens as predators of ticks infesting cattle. Veterinary Parasitology, 43(3-4), 301-309. doi:10.1016/0304-4017(92)90171-5			Animalia	Arthropoda	Arachnida	Ixodida	Ixodidae	Rhipicephalus	appendiculatus	Neumann, 1901	Rhipicephalus appendiculatus	Rhipicephalus appendiculatus			Morphology					between January and December,1990		Kenya		Homa Bay	Rusinga Island	34.1667	-0.416667	WGS84	34deg10'E	0deg25'S	34deg10'E, 0deg25'S	Degrees minutes seconds	7756	Manis Calc: Coordinates only, locality description, degrees minutes seconds, datum not recorded, nearest minute precision, Pecor D, Jan 2021	From article
2363	Smithsonian National Zoo	https://nationalzoo.si.edu/	Kearney, Mary	mkearney@umich.edu	3001 Connecticut Ave NW, Washington, DC 20008	2021-02-11							Human observation	Hassan, S., Dipeolu, O., & Munyinyi, D. (1992). Influence of exposure period and management methods on the effectiveness of chickens as predators of ticks infesting cattle. Veterinary Parasitology, 43(3-4), 301-309. doi:10.1016/0304-4017(92)90171-5			Animalia	Arthropoda	Arachnida	Ixodida	Ixodidae	Rhipicephalus	appendiculatus	Neumann, 1901	Rhipicephalus appendiculatus	Rhipicephalus appendiculatus			Morphology					between January and December,1990		Kenya		Homa Bay	Rusinga Island	34.1667	-0.416667	WGS84	34deg10'E	0deg25'S	34deg10'E, 0deg25'S	Degrees minutes seconds	7756	Manis Calc: Coordinates only, locality description, degrees minutes seconds, datum not recorded, nearest minute precision, Pecor D, Jan 2021	From article
2364	Smithsonian National Zoo	https://nationalzoo.si.edu/	Kearney, Mary	mkearney@umich.edu	3001 Connecticut Ave NW, Washington, DC 20008	2021-02-11							Human observation	Hassan, S., Dipeolu, O., & Munyinyi, D. (1992). Influence of exposure period and management methods on the effectiveness of chickens as predators of ticks infesting cattle. Veterinary Parasitology, 43(3-4), 301-309. doi:10.1016/0304-4017(92)90171-5			Animalia	Arthropoda	Arachnida	Ixodida	Ixodidae	Rhipicephalus	appendiculatus	Neumann, 1901	Rhipicephalus appendiculatus	Rhipicephalus appendiculatus			Morphology					between January and December,1990		Kenya		Homa Bay	Rusinga Island	34.1667	-0.416667	WGS84	34deg10'E	0deg25'S	34deg10'E, 0deg25'S	Degrees minutes seconds	7756	Manis Calc: Coordinates only, locality description, degrees minutes seconds, datum not recorded, nearest minute precision, Pecor D, Jan 2021	From article
2365	Smithsonian National Zoo	https://nationalzoo.si.edu/	Kearney, Mary	mkearney@umich.edu	3001 Connecticut Ave NW, Washington, DC 20008	2021-02-11							Human observation	Hassan, S., Dipeolu, O., & Munyinyi, D. (1992). Influence of exposure period and management methods on the effectiveness of chickens as predators of ticks infesting cattle. Veterinary Parasitology, 43(3-4), 301-309. doi:10.1016/0304-4017(92)90171-5			Animalia	Arthropoda	Arachnida	Ixodida	Ixodidae	Rhipicephalus	appendiculatus	Neumann, 1901	Rhipicephalus appendiculatus	Rhipicephalus appendiculatus			Morphology					between January and December,1990		Kenya		Homa Bay	Rusinga Island	34.1667	-0.416667	WGS84	34deg10'E	0deg25'S	34deg10'E, 0deg25'S	Degrees minutes seconds	7756	Manis Calc: Coordinates only, locality description, degrees minutes seconds, datum not recorded, nearest minute precision, Pecor D, Jan 2021	From article
2366	Smithsonian National Zoo	https://nationalzoo.si.edu/	Kearney, Mary	mkearney@umich.edu	3001 Connecticut Ave NW, Washington, DC 20008	2021-02-11							Human observation	Hassan, S., Dipeolu, O., & Munyinyi, D. (1992). Influence of exposure period and management methods on the effectiveness of chickens as predators of ticks infesting cattle. Veterinary Parasitology, 43(3-4), 301-309. doi:10.1016/0304-4017(92)90171-5			Animalia	Arthropoda	Arachnida	Ixodida	Ixodidae	Rhipicephalus	appendiculatus	Neumann, 1901	Rhipicephalus appendiculatus	Rhipicephalus appendiculatus			Morphology					between January and December,1990		Kenya		Homa Bay	Rusinga Island	34.1667	-0.416667	WGS84	34deg10'E	0deg25'S	34deg10'E, 0deg25'S	Degrees minutes seconds	7756	Manis Calc: Coordinates only, locality description, degrees minutes seconds, datum not recorded, nearest minute precision, Pecor D, Jan 2021	From article
2367	Smithsonian National Zoo	https://nationalzoo.si.edu/	Kearney, Mary	mkearney@umich.edu	3001 Connecticut Ave NW, Washington, DC 20008	2021-02-11							Human observation	Hassan, S., Dipeolu, O., & Munyinyi, D. (1992). Influence of exposure period and management methods on the effectiveness of chickens as predators of ticks infesting cattle. Veterinary Parasitology, 43(3-4), 301-309. doi:10.1016/0304-4017(92)90171-5			Animalia	Arthropoda	Arachnida	Ixodida	Ixodidae	Rhipicephalus	appendiculatus	Neumann, 1901	Rhipicephalus appendiculatus	Rhipicephalus appendiculatus			Morphology					between January and December,1990		Kenya		Homa Bay	Rusinga Island	34.1667	-0.416667	WGS84	34deg10'E	0deg25'S	34deg10'E, 0deg25'S	Degrees minutes seconds	7756	Manis Calc: Coordinates only, locality description, degrees minutes seconds, datum not recorded, nearest minute precision, Pecor D, Jan 2021	From article
2368	Smithsonian National Zoo	https://nationalzoo.si.edu/	Kearney, Mary	mkearney@umich.edu	3001 Connecticut Ave NW, Washington, DC 20008	2021-02-11							Human observation	Hassan, S., Dipeolu, O., & Munyinyi, D. (1992). Influence of exposure period and management methods on the effectiveness of chickens as predators of ticks infesting cattle. Veterinary Parasitology, 43(3-4), 301-309. doi:10.1016/0304-4017(92)90171-5			Animalia	Arthropoda	Arachnida	Ixodida	Ixodidae	Rhipicephalus	appendiculatus	Neumann, 1901	Rhipicephalus appendiculatus	Rhipicephalus appendiculatus			Morphology					between January and December,1990		Kenya		Homa Bay	Rusinga Island	34.1667	-0.416667	WGS84	34deg10'E	0deg25'S	34deg10'E, 0deg25'S	Degrees minutes seconds	7756	Manis Calc: Coordinates only, locality description, degrees minutes seconds, datum not recorded, nearest minute precision, Pecor D, Jan 2021	From article
2369	Smithsonian National Zoo	https://nationalzoo.si.edu/	Kearney, Mary	mkearney@umich.edu	3001 Connecticut Ave NW, Washington, DC 20008	2021-02-11							Human observation	Hassan, S., Dipeolu, O., & Munyinyi, D. (1992). Influence of exposure period and management methods on the effectiveness of chickens as predators of ticks infesting cattle. Veterinary Parasitology, 43(3-4), 301-309. doi:10.1016/0304-4017(92)90171-5			Animalia	Arthropoda	Arachnida	Ixodida	Ixodidae	Rhipicephalus	appendiculatus	Neumann, 1901	Rhipicephalus appendiculatus	Rhipicephalus appendiculatus			Morphology					between January and December,1990		Kenya		Homa Bay	Rusinga Island	34.1667	-0.416667	WGS84	34deg10'E	0deg25'S	34deg10'E, 0deg25'S	Degrees minutes seconds	7756	Manis Calc: Coordinates only, locality description, degrees minutes seconds, datum not recorded, nearest minute precision, Pecor D, Jan 2021	From article
2370	Smithsonian National Zoo	https://nationalzoo.si.edu/	Kearney, Mary	mkearney@umich.edu	3001 Connecticut Ave NW, Washington, DC 20008	2021-02-11							Human observation	Hassan, S., Dipeolu, O., & Munyinyi, D. (1992). Influence of exposure period and management methods on the effectiveness of chickens as predators of ticks infesting cattle. Veterinary Parasitology, 43(3-4), 301-309. doi:10.1016/0304-4017(92)90171-5			Animalia	Arthropoda	Arachnida	Ixodida	Ixodidae	Rhipicephalus	appendiculatus	Neumann, 1901	Rhipicephalus appendiculatus	Rhipicephalus appendiculatus			Morphology					between January and December,1990		Kenya		Homa Bay	Rusinga Island	34.1667	-0.416667	WGS84	34deg10'E	0deg25'S	34deg10'E, 0deg25'S	Degrees minutes seconds	7756	Manis Calc: Coordinates only, locality description, degrees minutes seconds, datum not recorded, nearest minute precision, Pecor D, Jan 2021	From article
2395	Smithsonian National Zoo	https://nationalzoo.si.edu/	Kearney, Mary	mkearney@umich.edu	3001 Connecticut Ave NW, Washington, DC 20008	2021-02-11							Human observation	Hassan, Shawgi & Dipeolu, O & Malonza, M. (1994). Natural attraction of livestock ticks by the leaves of a shrub. Tropical animal health and production. 26. 87-91. 10.1007/BF02239905.			Animalia	Arthropoda	Arachnida	Ixodida	Ixodidae	Rhipicephalus	appendiculatus	Neumann, 1901	R. appendiculatus	Rhipicephalus appendiculatus			Morphology					between January and December 1990	09.00 to 10.00h, 14.00 to 15.00h and 17.00 to 18.00h	Kenya		Homa Bay	Rusinga Island	34.1667	-0.416667	WGS84	34deg10'E	0deg25'S	34deg10'E, 0deg25'S	Degrees minutes seconds	7756	Manis Calc: Coordinates only, locality description, degrees minutes seconds, datum not recorded, nearest minute precision, Pecor D, Jan 2021	From article
2396	Smithsonian National Zoo	https://nationalzoo.si.edu/	Kearney, Mary	mkearney@umich.edu	3001 Connecticut Ave NW, Washington, DC 20008	2021-02-11							Human observation	Hassan, Shawgi & Dipeolu, O & Malonza, M. (1994). Natural attraction of livestock ticks by the leaves of a shrub. Tropical animal health and production. 26. 87-91. 10.1007/BF02239905.			Animalia	Arthropoda	Arachnida	Ixodida	Ixodidae	Rhipicephalus	appendiculatus	Neumann, 1901	R. appendiculatus	Rhipicephalus appendiculatus			Morphology					between January and December 1990	09.00 to 10.00h, 14.00 to 15.00h and 17.00 to 18.00h	Kenya		Homa Bay	Rusinga Island	34.1667	-0.416667	WGS84	34deg10'E	0deg25'S	34deg10'E, 0deg25'S	Degrees minutes seconds	7756	Manis Calc: Coordinates only, locality description, degrees minutes seconds, datum not recorded, nearest minute precision, Pecor D, Jan 2021	From article
2397	Smithsonian National Zoo	https://nationalzoo.si.edu/	Kearney, Mary	mkearney@umich.edu	3001 Connecticut Ave NW, Washington, DC 20008	2021-02-11							Human observation	Hassan, Shawgi & Dipeolu, O & Malonza, M. (1994). Natural attraction of livestock ticks by the leaves of a shrub. Tropical animal health and production. 26. 87-91. 10.1007/BF02239905.			Animalia	Arthropoda	Arachnida	Ixodida	Ixodidae	Rhipicephalus	appendiculatus	Neumann, 1901	R. appendiculatus	Rhipicephalus appendiculatus			Morphology					between January and December 1990	09.00 to 10.00h, 14.00 to 15.00h and 17.00 to 18.00h	Kenya		Homa Bay	Rusinga Island	34.1667	-0.416667	WGS84	34deg10'E	0deg25'S	34deg10'E, 0deg25'S	Degrees minutes seconds	7756	Manis Calc: Coordinates only, locality description, degrees minutes seconds, datum not recorded, nearest minute precision, Pecor D, Jan 2021	From article
2401	Smithsonian National Zoo	https://nationalzoo.si.edu/	Kearney, Mary	mkearney@umich.edu	3001 Connecticut Ave NW, Washington, DC 20008	2021-02-11							Human observation	Hassan, Shawgi & Dipeolu, O.O. & Amoo, A.O. & Odhiambo, T.R.. (1991). Predation on livestock ticks by chickens. Veterinary parasitology. 38. 199-204. 10.1016/0304-4017(91)90129-J.			Animalia	Arthropoda	Arachnida	Ixodida	Ixodidae	Rhipicephalus	appendiculatus	Neumann, 1901	Rhipicephalus appendiculatus	Rhipicephalus appendiculatus			Morphology							Kenya		Homa Bay	Rusinga Island	34.1667	-0.416667	WGS84	34deg10'E	0deg25'S	34deg10'E, 0deg25'S	Degrees minutes seconds	7756	Manis Calc: Coordinates only, locality description, degrees minutes seconds, datum not recorded, nearest minute precision, Pecor D, Jan 2021	From article
2402	Smithsonian National Zoo	https://nationalzoo.si.edu/	Kearney, Mary	mkearney@umich.edu	3001 Connecticut Ave NW, Washington, DC 20008	2021-02-11							Human observation	Hassan, Shawgi & Dipeolu, O.O. & Amoo, A.O. & Odhiambo, T.R.. (1991). Predation on livestock ticks by chickens. Veterinary parasitology. 38. 199-204. 10.1016/0304-4017(91)90129-J.			Animalia	Arthropoda	Arachnida	Ixodida	Ixodidae	Rhipicephalus	appendiculatus	Neumann, 1901	Rhipicephalus appendiculatus	Rhipicephalus appendiculatus			Morphology							Kenya		Homa Bay	Rusinga Island	34.1667	-0.416667	WGS84	34deg10'E	0deg25'S	34deg10'E, 0deg25'S	Degrees minutes seconds	7756	Manis Calc: Coordinates only, locality description, degrees minutes seconds, datum not recorded, nearest minute precision, Pecor D, Jan 2021	From article
2403	Smithsonian National Zoo	https://nationalzoo.si.edu/	Kearney, Mary	mkearney@umich.edu	3001 Connecticut Ave NW, Washington, DC 20008	2021-02-11							Human observation	Hassan, Shawgi & Dipeolu, O.O. & Amoo, A.O. & Odhiambo, T.R.. (1991). Predation on livestock ticks by chickens. Veterinary parasitology. 38. 199-204. 10.1016/0304-4017(91)90129-J.			Animalia	Arthropoda	Arachnida	Ixodida	Ixodidae	Rhipicephalus	appendiculatus	Neumann, 1901	Rhipicephalus appendiculatus	Rhipicephalus appendiculatus			Morphology							Kenya		Homa Bay	Rusinga Island	34.1667	-0.416667	WGS84	34deg10'E	0deg25'S	34deg10'E, 0deg25'S	Degrees minutes seconds	7756	Manis Calc: Coordinates only, locality description, degrees minutes seconds, datum not recorded, nearest minute precision, Pecor D, Jan 2021	From article
2404	Smithsonian National Zoo	https://nationalzoo.si.edu/	Kearney, Mary	mkearney@umich.edu	3001 Connecticut Ave NW, Washington, DC 20008	2021-02-11							Human observation	Hassan, Shawgi & Dipeolu, O.O. & Amoo, A.O. & Odhiambo, T.R.. (1991). Predation on livestock ticks by chickens. Veterinary parasitology. 38. 199-204. 10.1016/0304-4017(91)90129-J.			Animalia	Arthropoda	Arachnida	Ixodida	Ixodidae	Rhipicephalus	appendiculatus	Neumann, 1901	Rhipicephalus appendiculatus	Rhipicephalus appendiculatus			Morphology							Kenya		Homa Bay	Rusinga Island	34.1667	-0.416667	WGS84	34deg10'E	0deg25'S	34deg10'E, 0deg25'S	Degrees minutes seconds	7756	Manis Calc: Coordinates only, locality description, degrees minutes seconds, datum not recorded, nearest minute precision, Pecor D, Jan 2021	From article
2415	Smithsonian National Zoo	https://nationalzoo.si.edu/	Kearney, Mary	mkearney@umich.edu	3001 Connecticut Ave NW, Washington, DC 20008	2021-02-11							Human observation	Kagira, J. M., Kanyari, P. N., Maingi, N., Githigia, S. M., Ng'ang'a, C., & Gachohi, J. (2013). Relationship between the Prevalence of Ectoparasites and Associated Risk Factors in Free-Range Pigs in Kenya. ISRN veterinary science, 2013, 650890. https://doi.org/10.1155/2013/650890			Animalia	Arthropoda	Arachnida	Ixodida	Ixodidae	Rhipicephalus	appendiculatus	Neumann, 1901	Rhipicephalus appendiculatus	Rhipicephalus appendiculatus			Morphology		J. Kaufmann, Parasitic Infections of Domestic Animals: A Diag- nostic Manual, Birkha ?user, Basel, Switzerland, 1996. AND E.J.L.Soulsby,Helminths,ArthropodsandProtozoaofDomesti- cated Animals, Lea Febiger, Philadelphia, Pa, USA, 7th edition, 1982.					Kenya	Western	Busia District	Township	34.17	0.35	WGS84	longitudes 33deg54' and 34deg25' east of Greenwich meridian	latitudes 0deg136' and 0deg north of the equator	Lies between latitudes 0deg136' and 0deg north of the equator and longitudes 33deg54' and 34deg25' east of Greenwich meridian	Degrees minutes seconds	54250	https://manisnet.org	Gazetteer; GeoNames (Busia; first-order administrative division; GeoName ID 199987)
2417	Smithsonian National Zoo	https://nationalzoo.si.edu/	Kearney, Mary	mkearney@umich.edu	3001 Connecticut Ave NW, Washington, DC 20008	2021-02-11							Human observation	Kagira, J. M., Kanyari, P. N., Maingi, N., Githigia, S. M., Ng'ang'a, C., & Gachohi, J. (2013). Relationship between the Prevalence of Ectoparasites and Associated Risk Factors in Free-Range Pigs in Kenya. ISRN veterinary science, 2013, 650890. https://doi.org/10.1155/2013/650890			Animalia	Arthropoda	Arachnida	Ixodida	Ixodidae	Rhipicephalus	appendiculatus	Neumann, 1901	Rhipicephalus appendiculatus	Rhipicephalus appendiculatus			Morphology		J. Kaufmann, Parasitic Infections of Domestic Animals: A Diag- nostic Manual, Birkha ?user, Basel, Switzerland, 1996. AND E.J.L.Soulsby,Helminths,ArthropodsandProtozoaofDomesti- cated Animals, Lea Febiger, Philadelphia, Pa, USA, 7th edition, 1982.					Kenya	Western	Busia District	Nambale	34.2535	0.45813	WGS84	longitudes 33deg54' and 34deg25' east of Greenwich meridian	latitudes 0deg136' and 0deg north of the equator	Lies between latitudes 0deg136' and 0deg north of the equator and longitudes 33deg54' and 34deg25' east of Greenwich meridian	Degrees minutes seconds	3600	https://manisnet.org	Gazetteer; GeoNames (Nambare; populated place; GeoNames ID 184546)
2420	Smithsonian National Zoo	https://nationalzoo.si.edu/	Kearney, Mary	mkearney@umich.edu	3001 Connecticut Ave NW, Washington, DC 20008	2021-02-11							Human observation	Kagira, J. M., Kanyari, P. N., Maingi, N., Githigia, S. M., Ng'ang'a, C., & Gachohi, J. (2013). Relationship between the Prevalence of Ectoparasites and Associated Risk Factors in Free-Range Pigs in Kenya. ISRN veterinary science, 2013, 650890. https://doi.org/10.1155/2013/650890			Animalia	Arthropoda	Arachnida	Ixodida	Ixodidae	Rhipicephalus	appendiculatus	Neumann, 1901	Rhipicephalus appendiculatus	Rhipicephalus appendiculatus			Morphology		J. Kaufmann, Parasitic Infections of Domestic Animals: A Diag- nostic Manual, Birkha ?user, Basel, Switzerland, 1996. AND E.J.L.Soulsby,Helminths,ArthropodsandProtozoaofDomesti- cated Animals, Lea Febiger, Philadelphia, Pa, USA, 7th edition, 1982.					Kenya	Western	Busia District	Funyula	34.1187	0.27878	WGS84	longitudes 33deg54' and 34deg25' east of Greenwich meridian	latitudes 0deg136' and 0deg north of the equator	Lies between latitudes 0deg136' and 0deg north of the equator and longitudes 33deg54' and 34deg25' east of Greenwich meridian	Degrees minutes seconds	1000	https://manisnet.org	Gazetteer; GeoNames (Funyula; populated place; GeoNames ID 10377832)
2422	Smithsonian National Zoo	https://nationalzoo.si.edu/	Kearney, Mary	mkearney@umich.edu	3001 Connecticut Ave NW, Washington, DC 20008	2021-02-11							Human observation	Kagira, J. M., Kanyari, P. N., Maingi, N., Githigia, S. M., Ng'ang'a, C., & Gachohi, J. (2013). Relationship between the Prevalence of Ectoparasites and Associated Risk Factors in Free-Range Pigs in Kenya. ISRN veterinary science, 2013, 650890. https://doi.org/10.1155/2013/650890			Animalia	Arthropoda	Arachnida	Ixodida	Ixodidae	Rhipicephalus	appendiculatus	Neumann, 1901	Rhipicephalus appendiculatus	Rhipicephalus appendiculatus			Morphology		J. Kaufmann, Parasitic Infections of Domestic Animals: A Diag- nostic Manual, Birkha ?user, Basel, Switzerland, 1996. AND E.J.L.Soulsby,Helminths,ArthropodsandProtozoaofDomesti- cated Animals, Lea Febiger, Philadelphia, Pa, USA, 7th edition, 1982.					Kenya	Western	Busia District	Butula	34.3355	0.33796	WGS84	longitudes 33deg54' and 34deg25' east of Greenwich meridian	latitudes 0deg136' and 0deg north of the equator	Lies between latitudes 0deg136' and 0deg north of the equator and longitudes 33deg54' and 34deg25' east of Greenwich meridian	Degrees minutes seconds	1300	https://manisnet.org	Gazetteer; GeoNames (Butula; populated place; GeoNames ID 199964)
2424	Smithsonian National Zoo	https://nationalzoo.si.edu/	Kearney, Mary	mkearney@umich.edu	3001 Connecticut Ave NW, Washington, DC 20008	2021-02-11							Human observation	Kagira, J. M., Kanyari, P. N., Maingi, N., Githigia, S. M., Ng'ang'a, C., & Gachohi, J. (2013). Relationship between the Prevalence of Ectoparasites and Associated Risk Factors in Free-Range Pigs in Kenya. ISRN veterinary science, 2013, 650890. https://doi.org/10.1155/2013/650890			Animalia	Arthropoda	Arachnida	Ixodida	Ixodidae	Rhipicephalus	appendiculatus	Neumann, 1901	Rhipicephalus appendiculatus	Rhipicephalus appendiculatus			Morphology		J. Kaufmann, Parasitic Infections of Domestic Animals: A Diag- nostic Manual, Birkha ?user, Basel, Switzerland, 1996. AND E.J.L.Soulsby,Helminths,ArthropodsandProtozoaofDomesti- cated Animals, Lea Febiger, Philadelphia, Pa, USA, 7th edition, 1982.					Kenya	Western	Busia District	Matayos	34.1701	0.35958	WGS84	longitudes 33deg54' and 34deg25' east of Greenwich meridian	latitudes 0deg136' and 0deg north of the equator	Lies between latitudes 0deg136' and 0deg north of the equator and longitudes 33deg54' and 34deg25' east of Greenwich meridian	Degrees minutes seconds	5000	https://manisnet.org	Gazetteer; GeoNames (Matayo; populated place; GeoNames ID 187406)
2427	Smithsonian National Zoo	https://nationalzoo.si.edu/	Kearney, Mary	mkearney@umich.edu	3001 Connecticut Ave NW, Washington, DC 20008	2021-02-11							Human observation	Kagira, J. M., Kanyari, P. N., Maingi, N., Githigia, S. M., Ng'ang'a, C., & Gachohi, J. (2013). Relationship between the Prevalence of Ectoparasites and Associated Risk Factors in Free-Range Pigs in Kenya. ISRN veterinary science, 2013, 650890. https://doi.org/10.1155/2013/650890			Animalia	Arthropoda	Arachnida	Ixodida	Ixodidae	Rhipicephalus	appendiculatus	Neumann, 1901	Rhipicephalus appendiculatus	Rhipicephalus appendiculatus			Morphology		J. Kaufmann, Parasitic Infections of Domestic Animals: A Diag- nostic Manual, Birkha ?user, Basel, Switzerland, 1996. AND E.J.L.Soulsby,Helminths,ArthropodsandProtozoaofDomesti- cated Animals, Lea Febiger, Philadelphia, Pa, USA, 7th edition, 1982.					Kenya	Western	Busia District	Budalangi	34.0195	0.07659	WGS84	longitudes 33deg54' and 34deg25' east of Greenwich meridian	latitudes 0deg136' and 0deg north of the equator	Lies between latitudes 0deg136' and 0deg north of the equator and longitudes 33deg54' and 34deg25' east of Greenwich meridian	Degrees minutes seconds	11500	https://manisnet.org	Google Maps
2430	Smithsonian National Zoo	https://nationalzoo.si.edu/	Kearney, Mary	mkearney@umich.edu	3001 Connecticut Ave NW, Washington, DC 20008	2021-02-11							Human observation	Kanduma, E. G., Mwacharo, J. M., Sunter, J. D., Nzuki, I., Mwaura, S., Kinyanjui, P. W., Kibe, M., Heyne, H., Hanotte, O., Skilton, R. A., & Bishop, R. P. (2012). Micro- and minisatellite-expressed sequence tag (EST) markers discriminate between populations of Rhipicephalus appendiculatus. Ticks and tick-borne diseases, 3(3), 128–136. https://doi.org/10.1016/j.ttbdis.2012.05.001			Animalia	Arthropoda	Arachnida	Ixodida	Ixodidae	Rhipicephalus	appendiculatus	Neumann, 1901	Rhipicephalus appendiculatus	Rhipicephalus appendiculatus			Morphology		ID confirmed at the Onderstepoort Veterinary Institute (OVI), Pretoria, South Africa					Kenya			Bomet	35.35	-0.79	WGS84					4000	https://manisnet.org	Gazetteer: GeoNames: Bomet, first order admin division; GeoName ID: 7667666, Pecor D Jan 2021
2431	Smithsonian National Zoo	https://nationalzoo.si.edu/	Kearney, Mary	mkearney@umich.edu	3001 Connecticut Ave NW, Washington, DC 20008	2021-02-11							Human observation	Kanduma, E. G., Mwacharo, J. M., Sunter, J. D., Nzuki, I., Mwaura, S., Kinyanjui, P. W., Kibe, M., Heyne, H., Hanotte, O., Skilton, R. A., & Bishop, R. P. (2012). Micro- and minisatellite-expressed sequence tag (EST) markers discriminate between populations of Rhipicephalus appendiculatus. Ticks and tick-borne diseases, 3(3), 128–136. https://doi.org/10.1016/j.ttbdis.2012.05.001			Animalia	Arthropoda	Arachnida	Ixodida	Ixodidae	Rhipicephalus	appendiculatus	Neumann, 1901	Rhipicephalus appendiculatus	Rhipicephalus appendiculatus			Morphology		ID confirmed at the Onderstepoort Veterinary Institute (OVI), Pretoria, South Africa					Kenya			Ol Pejeta Conservancy Nanyuki	36.8586	0.03983	WGS84					30000	https://manisnet.org	Google Maps
2432	Smithsonian National Zoo	https://nationalzoo.si.edu/	Kearney, Mary	mkearney@umich.edu	3001 Connecticut Ave NW, Washington, DC 20008	2021-02-11							Human observation	Kanduma, E. G., Mwacharo, J. M., Sunter, J. D., Nzuki, I., Mwaura, S., Kinyanjui, P. W., Kibe, M., Heyne, H., Hanotte, O., Skilton, R. A., & Bishop, R. P. (2012). Micro- and minisatellite-expressed sequence tag (EST) markers discriminate between populations of Rhipicephalus appendiculatus. Ticks and tick-borne diseases, 3(3), 128–136. https://doi.org/10.1016/j.ttbdis.2012.05.001			Animalia	Arthropoda	Arachnida	Ixodida	Ixodidae	Rhipicephalus	appendiculatus	Neumann, 1901	Rhipicephalus appendiculatus	Rhipicephalus appendiculatus			Morphology		ID confirmed at the Onderstepoort Veterinary Institute (OVI), Pretoria, South Africa					Kenya			Maasai Mara N. Park	34.9904	-1.3085	WGS84					27250	https://manisnet.org	Gazetteer; GeoNames (Maasai Mara Game Reserve; wildlife reserve; GeoNames ID 187536)
2433	Smithsonian National Zoo	https://nationalzoo.si.edu/	Kearney, Mary	mkearney@umich.edu	3001 Connecticut Ave NW, Washington, DC 20008	2021-02-11							Human observation	Kanduma, E. G., Mwacharo, J. M., Sunter, J. D., Nzuki, I., Mwaura, S., Kinyanjui, P. W., Kibe, M., Heyne, H., Hanotte, O., Skilton, R. A., & Bishop, R. P. (2012). Micro- and minisatellite-expressed sequence tag (EST) markers discriminate between populations of Rhipicephalus appendiculatus. Ticks and tick-borne diseases, 3(3), 128–136. https://doi.org/10.1016/j.ttbdis.2012.05.001			Animalia	Arthropoda	Arachnida	Ixodida	Ixodidae	Rhipicephalus	appendiculatus	Neumann, 1901	Rhipicephalus appendiculatus	Rhipicephalus appendiculatus			Morphology		ID confirmed at the Onderstepoort Veterinary Institute (OVI), Pretoria, South Africa					Kenya			Maasai Mara N. Park	34.9904	-1.3085	WGS84					27250	https://manisnet.org	Gazetteer; GeoNames (Maasai Mara Game Reserve; wildlife reserve; GeoNames ID 187536)
2434	Smithsonian National Zoo	https://nationalzoo.si.edu/	Kearney, Mary	mkearney@umich.edu	3001 Connecticut Ave NW, Washington, DC 20008	2021-02-11							Human observation	Kanduma, E. G., Mwacharo, J. M., Sunter, J. D., Nzuki, I., Mwaura, S., Kinyanjui, P. W., Kibe, M., Heyne, H., Hanotte, O., Skilton, R. A., & Bishop, R. P. (2012). Micro- and minisatellite-expressed sequence tag (EST) markers discriminate between populations of Rhipicephalus appendiculatus. Ticks and tick-borne diseases, 3(3), 128–136. https://doi.org/10.1016/j.ttbdis.2012.05.001			Animalia	Arthropoda	Arachnida	Ixodida	Ixodidae	Rhipicephalus	appendiculatus	Neumann, 1901	Rhipicephalus appendiculatus	Rhipicephalus appendiculatus			Morphology		ID confirmed at the Onderstepoort Veterinary Institute (OVI), Pretoria, South Africa					Kenya			Nairobi National Park	36.8559	-1.37233	WGS84					14500	https://manisnet.org	Gazetteer; GeoNames (Nairobi National Park; park; GeoNames ID 184737)
2503	Smithsonian National Zoo	https://nationalzoo.si.edu/	Matulis, Graham	gmatulis@masonlive.gmu.edu	3001 Connecticut Ave NW, Washington, DC 20008	2021-02-11							Human observation	Heisch, R.B., McPhee, R., Rickman, L.R. (1957). The epidemiology of tick-typhus in Nairobi. East African Medical Journal, 34(9), 459-477 and Heisch, R.B., Harvey, A. E. C. (1957). Rickettsioses in Kenya: serological reactions of wild rodents and inoculated guinea pigs. East African Medical Journal, 36(2), 116-118.			Animalia	Arthropoda	Arachnida	Ixodida	Ixodidae	Rhipicephalus	appendiculatus	Neumann, 1901	Rhipicephalus appendiculatus	Rhipicephalus appendiculatus								6/1956-5/1957		Kenya			in Nairobi area	36.8333	-1.28333	WGS84					25000	https://manisnet.org	Gazetteer: GeoNames: Nairobi, capital of political entity; GeoNames ID: 184745, Pecor D Jan 2021
2504	Smithsonian National Zoo	https://nationalzoo.si.edu/	Matulis, Graham	gmatulis@masonlive.gmu.edu	3001 Connecticut Ave NW, Washington, DC 20008	2021-02-11							Human observation	Heisch, R.B., McPhee, R., Rickman, L.R. (1957). The epidemiology of tick-typhus in Nairobi. East African Medical Journal, 34(9), 459-477 and Heisch, R.B., Harvey, A. E. C. (1957). Rickettsioses in Kenya: serological reactions of wild rodents and inoculated guinea pigs. East African Medical Journal, 36(2), 116-118.			Animalia	Arthropoda	Arachnida	Ixodida	Ixodidae	Rhipicephalus	appendiculatus	Neumann, 1901	Rhipicephalus appendiculatus	Rhipicephalus appendiculatus								6/1956-5/1957		Kenya			in Nairobi area	36.8333	-1.28333	WGS84					25000	https://manisnet.org	Gazetteer: GeoNames: Nairobi, capital of political entity; GeoNames ID: 184745, Pecor D Jan 2021
2505	Smithsonian National Zoo	https://nationalzoo.si.edu/	Matulis, Graham	gmatulis@masonlive.gmu.edu	3001 Connecticut Ave NW, Washington, DC 20008	2021-02-11							Human observation	Heisch, R.B., McPhee, R., Rickman, L.R. (1957). The epidemiology of tick-typhus in Nairobi. East African Medical Journal, 34(9), 459-477 and Heisch, R.B., Harvey, A. E. C. (1957). Rickettsioses in Kenya: serological reactions of wild rodents and inoculated guinea pigs. East African Medical Journal, 36(2), 116-118.			Animalia	Arthropoda	Arachnida	Ixodida	Ixodidae	Rhipicephalus	appendiculatus	Neumann, 1901	Rhipicephalus appendiculatus	Rhipicephalus appendiculatus								6/1956-5/1957		Kenya			in Nairobi area	36.8333	-1.28333	WGS84					25000	https://manisnet.org	Gazetteer: GeoNames: Nairobi, capital of political entity; GeoNames ID: 184745, Pecor D Jan 2021
2541	Smithsonian National Zoo	https://nationalzoo.si.edu/	Matulis, Graham	gmatulis@masonlive.gmu.edu	3001 Connecticut Ave NW, Washington, DC 20008	2021-02-11							Human observation	Young, A.S., Brown, C.G., Burridge, J.G., Gootenhuis, J.G., Kanhai, G.K., Purnell, R.E., Stagg, D.A. (1978). The incidence of theilerial parasites in East African buffalo (Syncerus caffer). Tropenmedizin und Parasitologie, 29(3), 281-288			Animalia	Arthropoda	Arachnida	Ixodida	Ixodidae	Rhipicephalus	appendiculatus	Neumann, 1901	Rhipicephalus appendiculatus	Rhipicephalus appendiculatus										Kenya			Lolgorien	34.8071	-1.22906	WGS84					42000	https://manisnet.org	Gazetteer: GeoNames: Lolgorien, populated place; GeoNames ID: 189092, Pecor D Jan 2021
2542	Smithsonian National Zoo	https://nationalzoo.si.edu/	Matulis, Graham	gmatulis@masonlive.gmu.edu	3001 Connecticut Ave NW, Washington, DC 20008	2021-02-11							Human observation	Young, A.S., Brown, C.G., Burridge, J.G., Gootenhuis, J.G., Kanhai, G.K., Purnell, R.E., Stagg, D.A. (1978). The incidence of theilerial parasites in East African buffalo (Syncerus caffer). Tropenmedizin und Parasitologie, 29(3), 281-288			Animalia	Arthropoda	Arachnida	Ixodida	Ixodidae	Rhipicephalus	appendiculatus	Neumann, 1901	Rhipicephalus appendiculatus	Rhipicephalus appendiculatus										Kenya			Naivasha	36.4326	-0.71383	WGS84					2500	https://manisnet.org	Gazetteer: GeoNames: Naivasha, populated place; GeoNames ID: 184707, Pecor D Jan 2021
2543	Smithsonian National Zoo	https://nationalzoo.si.edu/	Matulis, Graham	gmatulis@masonlive.gmu.edu	3001 Connecticut Ave NW, Washington, DC 20008	2021-02-11							Human observation	Young, A.S., Brown, C.G., Burridge, J.G., Gootenhuis, J.G., Kanhai, G.K., Purnell, R.E., Stagg, D.A. (1978). The incidence of theilerial parasites in East African buffalo (Syncerus caffer). Tropenmedizin und Parasitologie, 29(3), 281-288			Animalia	Arthropoda	Arachnida	Ixodida	Ixodidae	Rhipicephalus	appendiculatus	Neumann, 1901	Rhipicephalus appendiculatus	Rhipicephalus appendiculatus										Kenya			Nairobi National Park	36.8559	-1.37233	WGS84					14500	https://manisnet.org	Gazetteer; GeoNames (Nairobi National Park; park; GeoNames ID 184737)
2544	Smithsonian National Zoo	https://nationalzoo.si.edu/	Matulis, Graham	gmatulis@masonlive.gmu.edu	3001 Connecticut Ave NW, Washington, DC 20008	2021-02-11							Human observation	Young, A.S., Brown, C.G., Burridge, J.G., Gootenhuis, J.G., Kanhai, G.K., Purnell, R.E., Stagg, D.A. (1978). The incidence of theilerial parasites in East African buffalo (Syncerus caffer). Tropenmedizin und Parasitologie, 29(3), 281-288			Animalia	Arthropoda	Arachnida	Ixodida	Ixodidae	Rhipicephalus	appendiculatus	Neumann, 1901	Rhipicephalus appendiculatus	Rhipicephalus appendiculatus										Kenya			Nderit	36.1378	-0.42183	WGS84					3750	https://manisnet.org	Gazetteer; GeoNames (Nderit; populated place; GeoNames ID 11829887)
2545	Smithsonian National Zoo	https://nationalzoo.si.edu/	Matulis, Graham	gmatulis@masonlive.gmu.edu	3001 Connecticut Ave NW, Washington, DC 20008	2021-02-11							Human observation	Young, A.S., Brown, C.G., Burridge, J.G., Gootenhuis, J.G., Kanhai, G.K., Purnell, R.E., Stagg, D.A. (1978). The incidence of theilerial parasites in East African buffalo (Syncerus caffer). Tropenmedizin und Parasitologie, 29(3), 281-288			Animalia	Arthropoda	Arachnida	Ixodida	Ixodidae	Rhipicephalus	appendiculatus	Neumann, 1901	Rhipicephalus appendiculatus	Rhipicephalus appendiculatus										Kenya			Mara	35.3704	-1.43564	WGS84					54500	https://manisnet.org	Google Maps
2546	Smithsonian National Zoo	https://nationalzoo.si.edu/	Matulis, Graham	gmatulis@masonlive.gmu.edu	3001 Connecticut Ave NW, Washington, DC 20008	2021-02-11							Human observation	Young, A.S., Brown, C.G., Burridge, J.G., Gootenhuis, J.G., Kanhai, G.K., Purnell, R.E., Stagg, D.A. (1978). The incidence of theilerial parasites in East African buffalo (Syncerus caffer). Tropenmedizin und Parasitologie, 29(3), 281-288			Animalia	Arthropoda	Arachnida	Ixodida	Ixodidae	Rhipicephalus	appendiculatus	Neumann, 1901	Rhipicephalus appendiculatus	Rhipicephalus appendiculatus										Kenya			Rumuruti	36.5381	0.27031	WGS84					11000	https://manisnet.org	Google Maps
2547	Smithsonian National Zoo	https://nationalzoo.si.edu/	Matulis, Graham	gmatulis@masonlive.gmu.edu	3001 Connecticut Ave NW, Washington, DC 20008	2021-02-11							Human observation	Young, A.S., Brown, C.G., Burridge, J.G., Gootenhuis, J.G., Kanhai, G.K., Purnell, R.E., Stagg, D.A. (1978). The incidence of theilerial parasites in East African buffalo (Syncerus caffer). Tropenmedizin und Parasitologie, 29(3), 281-288			Animalia	Arthropoda	Arachnida	Ixodida	Ixodidae	Rhipicephalus	appendiculatus	Neumann, 1901	Rhipicephalus appendiculatus	Rhipicephalus appendiculatus										Kenya			Solio Ranch	36.9887	-0.2194	WGS84					3000	https://manisnet.org	Gazetteer; GeoNames (Solio Ranch; ranch(es); GeoNames ID 179968)
2574	Smithsonian National Zoo	https://nationalzoo.si.edu/	Kearney, Mary	mkearney@umich.edu	3001 Connecticut Ave NW, Washington, DC 20008	2021-02-11							Human observation	Ndeereh, D., Muchemi, G., Thaiyah, A., Otiende, M., Angelone-Alasaad, S., & Jowers, M. J. (2017). Molecular survey of Coxiella burnetii in wildlife and ticks at wildlife-livestock interfaces in Kenya. Experimental & applied acarology, 72(3), 277–289. https://doi.org/10.1007/s10493-017-0146-6			Animalia	Arthropoda	Arachnida	Ixodida	Ixodidae	Rhipicephalus	appendiculatus	Neumann, 1901	Rhipicephalus appendiculatus	Rhipicephalus appendiculatus			Morphology		Taxonomic keys by Walker et al. (2003)			between February 2014 and October 2015		Kenya		Laikipia	Mpala, ADC Mutara, Kiamaringa, Ol pejeta	36.7667	0.33333	WGS84	36D11' and 37D23'E	0D53'N and 0D16'S	between latitudes 0Deg53'N and 0Deg16'S and longitudes 36Deg11' and 37Deg23'E	Degrees minutes seconds	71750	https://manisnet.org	Gazetteer; GeoNames (Laikipia; first-order administrative division; GeoNames ID 189794)
2575	Smithsonian National Zoo	https://nationalzoo.si.edu/	Kearney, Mary	mkearney@umich.edu	3001 Connecticut Ave NW, Washington, DC 20008	2021-02-11							Human observation	Ndeereh, D., Muchemi, G., Thaiyah, A., Otiende, M., Angelone-Alasaad, S., & Jowers, M. J. (2017). Molecular survey of Coxiella burnetii in wildlife and ticks at wildlife-livestock interfaces in Kenya. Experimental & applied acarology, 72(3), 277–289. https://doi.org/10.1007/s10493-017-0146-6			Animalia	Arthropoda	Arachnida	Ixodida	Ixodidae	Rhipicephalus	appendiculatus	Neumann, 1901	Rhipicephalus appendiculatus	Rhipicephalus appendiculatus			Morphology		Taxonomic keys by Walker et al. (2003)			between February 2014 and October 2015		Kenya		Laikipia	Mpala, ADC Mutara, Kiamaringa, Ol pejeta	36.7667	0.33333	WGS84	36D11' and 37D23'E	0D53'N and 0D16'S	between latitudes 0Deg53'N and 0Deg16'S and longitudes 36Deg11' and 37Deg23'E	Degrees minutes seconds	71750	https://manisnet.org	Gazetteer; GeoNames (Laikipia; first-order administrative division; GeoNames ID 189794)
2580	Smithsonian National Zoo	https://nationalzoo.si.edu/	Kearney, Mary	mkearney@umich.edu	3001 Connecticut Ave NW, Washington, DC 20008	2021-02-11							Human observation	Ndeereh, D., Muchemi, G., Thaiyah, A., Otiende, M., Angelone-Alasaad, S., & Jowers, M. J. (2017). Molecular survey of Coxiella burnetii in wildlife and ticks at wildlife-livestock interfaces in Kenya. Experimental & applied acarology, 72(3), 277–289. https://doi.org/10.1007/s10493-017-0146-6			Animalia	Arthropoda	Arachnida	Ixodida	Ixodidae	Rhipicephalus	appendiculatus	Neumann, 1901	Rhipicephalus appendiculatus	Rhipicephalus appendiculatus			Morphology		Taxonomic keys by Walker et al. (2003)			between February 2014 and October 2015		Kenya		Narok	Maasai Mara National Reserve	34.9904	-1.3085	WGS84	34D45' and 35D25'E	1D13' and 1D45'S	between latitudes 1Deg13' and 1Deg45'S and longitudes 34Deg45' and 35Deg25'E	Degrees minutes seconds	27250	https://manisnet.org	Gazetteer; GeoNames (Maasai Mara Game Reserve; wildlife reserve; GeoNames ID 187536)
2587	Smithsonian National Zoo	https://nationalzoo.si.edu/	Matulis, Graham	gmatulis@masonlive.gmu.edu	3001 Connecticut Ave NW, Washington, DC 20008	2021-02-11							Human observation	Chiera JW, Newson RM, Karuhize GR. Adaptation of field strains of Rhipicephalus appendiculatus Neumann (Acarina: Ixodidae) to host resistance. Parasitology. 1989;99 Pt 1:149-155. doi:10.1017/s0031182000061138			Animalia	Arthropoda	Arachnida	Ixodida	Ixodidae	Rhipicephalus	appendiculatus	Neumann, 1901	Rhipicephalus appendiculatus	Rhipicephalus appendiculatus										Kenya		Narok District		35.7356	-1.24076	WGS84					10000	https://manisnet.org	Gazetteer: GeoNames: Narok, first order admin division; GeoName ID: 7668904, Pecor D Jan 2021
2588	Smithsonian National Zoo	https://nationalzoo.si.edu/	Matulis, Graham	gmatulis@masonlive.gmu.edu	3001 Connecticut Ave NW, Washington, DC 20008	2021-02-11							Human observation	Chiera JW, Newson RM, Karuhize GR. Adaptation of field strains of Rhipicephalus appendiculatus Neumann (Acarina: Ixodidae) to host resistance. Parasitology. 1989;99 Pt 1:149-155. doi:10.1017/s0031182000061138			Animalia	Arthropoda	Arachnida	Ixodida	Ixodidae	Rhipicephalus	appendiculatus	Neumann, 1901	Rhipicephalus appendiculatus	Rhipicephalus appendiculatus										Kenya		Laikipia District		36.7667	0.33333	WGS84					75000	https://manisnet.org	Gazetteer: GeoNames: Laikipia, first order admin division; GeoName ID: 189794, Pecor D Jan 2021
2593	The Smithsonian's National Zoo Conservation and Biology Institute	https://nationalzoo.si.edu/conservation	Mitchell, Stephanie	MitchellS2@si.edu	The Smithsonian's National Zoo Conservation and Biology Institute 3001 Connecticut Ave., NW Washington DC 20008	2021-02-11							Preserved specimen	Wesonga, F.D., Orinda, G.O., Ngae, G.N. et al. Comparative tick counts on game, cattle and sheep on a working game ranch in Kenya. Trop Anim Health Prod 38, 35–42 (2006). https://doi.org/10.1007/s11250-006-4318-3			Animalia	Arthropoda	Arachnida	Ixodida	Ixodidae	Rhipicephalus	appendiculatus	Neumann, 1901	Rhipicephalus sanguineus	Rhipicephalus appendiculatus								1994 to 1995		Kenya			Carried out on a game ranch 32 km south east of Nairobi	37.6167	-1.75	WGS84	36'97'E	1'45'S	1'45'S, 36'97'E	Degrees minutes seconds	7756	Manis Calc: Coordinates only, locality description, degrees minutes seconds, datum not recorded, nearest minute precision, Pecor D, Jan 2021	From article
2613	George Mason University	https://chhs.gmu.edu/	Wofford, Rachel	rwofford@gmu.edu	4400 University Drive, Fairfax, Virginia 22030	2021-02-11							Human observation	Ong'are, J.O., Munyua, W.K., Wilson, A.J., & F.G.R. Rinkanya. (1985). Survey of Tick Resistance in Kiambu District of Kenya: A Comparison of Two Resistance Test Methods. Bull. Anim. Hlth. Prod. Afr., 33: 89-99.			Animalia	Arthropoda	Arachnida	Ixodida	Ixodidae	Rhipicephalus	appendiculatus	Neumann, 1901	Rhipicephalus appendiculatus	Rhipicephalus appendiculatus										Kenya			Kiambu district	36.8356	-1.17139	WGS84					59250	https://manisnet.org	Gazetteer; GeoNames (Kiambu; seat of a first-order administrative division; GeoNames ID 192710)
2633	George Mason University	https://chhs.gmu.edu/	Wofford, Rachel	rwofford@gmu.edu	4400 University Drive, Fairfax, Virginia 22030	2021-02-11							Human observation	Newson, R.M. (1978). The life cycle of Rhipicephalus appendiculatus on the Kenyan coast. Tick-borne diseases and their vectors, pg. 46-50.			Animalia	Arthropoda	Arachnida	Ixodida	Ixodidae	Rhipicephalus	appendiculatus	Neumann, 1901	Rhipicephalus appendiculatus	Rhipicephalus appendiculatus								weekly intervals from March 1973 to May 1976		Kenya		Kwale	Ukunda	39.564	-4.2929	WGS84		4deg17'S		Degrees minutes seconds	1500	https://manisnet.org	Gazetteer: GeoNames: Ukunda, populated place; GeoName ID: 178792, Pecor D Jan 2021
2634	George Mason University	https://chhs.gmu.edu/	Wofford, Rachel	rwofford@gmu.edu	4400 University Drive, Fairfax, Virginia 22030	2021-02-11							Human observation	Newson, R.M. (1978). The life cycle of Rhipicephalus appendiculatus on the Kenyan coast. Tick-borne diseases and their vectors, pg. 46-50.			Animalia	Arthropoda	Arachnida	Ixodida	Ixodidae	Rhipicephalus	appendiculatus	Neumann, 1901	Rhipicephalus appendiculatus	Rhipicephalus appendiculatus								weekly intervals from March 1973 to May 1976		Kenya		Kwale	Ukunda	39.564	-4.2929	WGS84		4deg17'S		Degrees minutes seconds	1500	https://manisnet.org	Gazetteer: GeoNames: Ukunda, populated place; GeoName ID: 178792, Pecor D Jan 2021
2645	George Mason University	https://chhs.gmu.edu/	Wofford, Rachel	rwofford@gmu.edu	4400 University Drive, Fairfax, Virginia 22030	2021-02-11							Human observation	Ndarathi, D.M., Waghela, S., Semenye, P.P. (1989). Prevalence of ticks on rangeland domestic ruminants in Kajiado District, Kenya. Bull. Anim. Hlth. Prod. Afr. 37: 209-212.			Animalia	Arthropoda	Arachnida	Ixodida	Ixodidae	Rhipicephalus	appendiculatus	Neumann, 1901	Rhipicephalus appendiculatus	Rhipicephalus appendiculatus			Morphology		Hoogerstaal, H. (1956). African Ixodidae 1. Ticks of the Sudan with special reference to Equatorial Province and with Preliminary Review of the Genusa Boophilus, Margaroups and Hyalomma. US Navy, Washington, DC.					Kenya			Mbirikani ranch (part of the Maasai groups ranches) in Kajiado District	36.878	-2.131	WGS84					160000	https://manisnet.org	Gazetteer; GeoNames (Kajiado; first-order administrative division; GeoName ID 7667657)
2646	George Mason University	https://chhs.gmu.edu/	Wofford, Rachel	rwofford@gmu.edu	4400 University Drive, Fairfax, Virginia 22030	2021-02-11							Human observation	Ndarathi, D.M., Waghela, S., Semenye, P.P. (1989). Prevalence of ticks on rangeland domestic ruminants in Kajiado District, Kenya. Bull. Anim. Hlth. Prod. Afr. 37: 209-212.			Animalia	Arthropoda	Arachnida	Ixodida	Ixodidae	Rhipicephalus	appendiculatus	Neumann, 1901	Rhipicephalus appendiculatus	Rhipicephalus appendiculatus			Morphology		Hoogerstaal, H. (1956). African Ixodidae 1. Ticks of the Sudan with special reference to Equatorial Province and with Preliminary Review of the Genusa Boophilus, Margaroups and Hyalomma. US Navy, Washington, DC.					Kenya			Mbirikani ranch (part of the Maasai groups ranches) in Kajiado District	36.878	-2.131	WGS84					160000	https://manisnet.org	Gazetteer; GeoNames (Kajiado; first-order administrative division; GeoName ID 7667657)
2657	George Mason University	https://chhs.gmu.edu/	Wofford, Rachel	rwofford@gmu.edu	4400 University Drive, Fairfax, Virginia 22030	2021-02-11							Human observation	Ndarathi, D.M., Waghela, S., Semenye, P.P. (1989). Prevalence of ticks on rangeland domestic ruminants in Kajiado District, Kenya. Bull. Anim. Hlth. Prod. Afr. 37: 209-212.			Animalia	Arthropoda	Arachnida	Ixodida	Ixodidae	Rhipicephalus	appendiculatus	Neumann, 1901	Rhipicephalus appendiculatus	Rhipicephalus appendiculatus			Morphology		Hoogerstaal, H. (1956). African Ixodidae 1. Ticks of the Sudan with special reference to Equatorial Province and with Preliminary Review of the Genusa Boophilus, Margaroups and Hyalomma. US Navy, Washington, DC.					Kenya			Merueshi ranch (part of the Maasai groups ranches) in Kajiado District	37.5209	-2.24839	WGS84					6000	https://manisnet.org	Gazetteer: GeoNames: Murueshi Ranch, ranch; GeoNames ID: 186820, Pecor D Jan 2021
2658	George Mason University	https://chhs.gmu.edu/	Wofford, Rachel	rwofford@gmu.edu	4400 University Drive, Fairfax, Virginia 22030	2021-02-11							Human observation	Ndarathi, D.M., Waghela, S., Semenye, P.P. (1989). Prevalence of ticks on rangeland domestic ruminants in Kajiado District, Kenya. Bull. Anim. Hlth. Prod. Afr. 37: 209-212.			Animalia	Arthropoda	Arachnida	Ixodida	Ixodidae	Rhipicephalus	appendiculatus	Neumann, 1901	Rhipicephalus appendiculatus	Rhipicephalus appendiculatus			Morphology		Hoogerstaal, H. (1956). African Ixodidae 1. Ticks of the Sudan with special reference to Equatorial Province and with Preliminary Review of the Genusa Boophilus, Margaroups and Hyalomma. US Navy, Washington, DC.					Kenya			Merueshi ranch (part of the Maasai groups ranches) in Kajiado District	37.5209	-2.24839	WGS84					6000	https://manisnet.org	Gazetteer: GeoNames: Murueshi Ranch, ranch; GeoNames ID: 186820, Pecor D Jan 2021
2669	George Mason University	https://chhs.gmu.edu/	Wofford, Rachel	rwofford@gmu.edu	4400 University Drive, Fairfax, Virginia 22030	2021-02-11							Human observation	Ndarathi, D.M., Waghela, S., Semenye, P.P. (1989). Prevalence of ticks on rangeland domestic ruminants in Kajiado District, Kenya. Bull. Anim. Hlth. Prod. Afr. 37: 209-212.			Animalia	Arthropoda	Arachnida	Ixodida	Ixodidae	Rhipicephalus	appendiculatus	Neumann, 1901	Rhipicephalus appendiculatus	Rhipicephalus appendiculatus			Morphology		Hoogerstaal, H. (1956). African Ixodidae 1. Ticks of the Sudan with special reference to Equatorial Province and with Preliminary Review of the Genusa Boophilus, Margaroups and Hyalomma. US Navy, Washington, DC.					Kenya			Olkarakar ranch (part of the Maasai groups ranches) in Kajiado District	36.878	-2.131	WGS84					160000	https://manisnet.org	Gazetteer; GeoNames (Kajiado; first-order administrative division; GeoName ID 7667657)
2676	Smithsonian National Zoo	https://nationalzoo.si.edu/	Matulis, Graham	gmatulis@masonlive.gmu.edu	3001 Connecticut Ave NW, Washington, DC 20008	2021-02-11							Human observation	de Castro, J.J. (1986). Effects of artificial and natural tick infestations on cattle. Ticks and tick-borne diseases, 17, 113-115			Animalia	Arthropoda	Arachnida	Ixodida	Ixodidae	Rhipicephalus	appendiculatus	Neumann, 1901	Rhipicephalus appendiculatus	Rhipicephalus appendiculatus										Kenya		Narok	Intona, Trans-Mara Division	34.8287	-1.13974	WGS84					5000	https://manisnet.org	Gazetteer: GeoNames: Intona, locality; GeoName ID: 196321, Pecor D Jan 2021
2680	George Mason University	https://chhs.gmu.edu/	Wofford, Rachel	rwofford@gmu.edu	4400 University Drive, Fairfax, Virginia 22030	2021-02-11							Human observation	Latif, A.A., Punyua, D.K., Capstick, P.B., & Newson, R.M. (1991). Tick Infestations on Zebu Cattle in Western Kenya: Host Resistance to Rhipicephalus appendiculatus (Acari: Ixodidae). J. Med. Entomol., 28(1): 127-132.			Animalia	Arthropoda	Arachnida	Ixodida	Ixodidae	Rhipicephalus	appendiculatus	Neumann, 1901	Rhipicephalus appendiculatus	Rhipicephalus appendiculatus								Experiment I (April 1987); Experiment II (September 1987)	0800 and 1600-1700 hours daily	Kenya			Rusinga Island	34.1771	-0.40654	WGS84					8100	https://manisnet.org	Gazetteer; GeoNames (Rusinga Island; island; GeoNames ID 180956)
2681	George Mason University	https://chhs.gmu.edu/	Wofford, Rachel	rwofford@gmu.edu	4400 University Drive, Fairfax, Virginia 22030	2021-02-11							Human observation	Kubasu, S.S., Makokkah, G.L., & Kaaya, G. (1971). Biological differences within Rhipicephalus appendiculatus Neumann (Acari: Icodidae populations in Kenya. Journal of the Egyptian Society of Parasitology, 37(2): 411-418.			Animalia	Arthropoda	Arachnida	Ixodida	Ixodidae	Rhipicephalus	appendiculatus	Neumann, 1901	Rhipicephalus appendiculatus	Rhipicephalus appendiculatus										Kenya			Uasin Gishu, South Nyanza, Kiambu & Kilifi	38	1	WGS84					650000	https://manisnet.org	Gazetteer: GeoNames: Kenya, independent political entity; GeoName ID: 192950, Pecor D Jan 2021
2682	George Mason University	https://chhs.gmu.edu/	Wofford, Rachel	rwofford@gmu.edu	4400 University Drive, Fairfax, Virginia 22030	2021-02-11							Human observation	Kubasu, S.S., Makokkah, G.L., & Kaaya, G. (1971). Biological differences within Rhipicephalus appendiculatus Neumann (Acari: Icodidae populations in Kenya. Journal of the Egyptian Society of Parasitology, 37(2): 411-418.			Animalia	Arthropoda	Arachnida	Ixodida	Ixodidae	Rhipicephalus	appendiculatus	Neumann, 1901	Rhipicephalus appendiculatus	Rhipicephalus appendiculatus										Kenya			Uasin Gishu, South Nyanza, Kiambu & Kilifi	38	1	WGS84					650000	https://manisnet.org	Gazetteer: GeoNames: Kenya, independent political entity; GeoName ID: 192950, Pecor D Jan 2021
2683	George Mason University	https://chhs.gmu.edu/	Wofford, Rachel	rwofford@gmu.edu	4400 University Drive, Fairfax, Virginia 22030	2021-02-11							Human observation	Humke, R. (1973). Spray race trails with the acaricide Batestan in Kenya. The Blue Book, 23:7-16.			Animalia	Arthropoda	Arachnida	Ixodida	Ixodidae	Rhipicephalus	appendiculatus	Neumann, 1901	Rhipicephalus appendiculatus	Rhipicephalus appendiculatus								between April 1972 and June 1972		Kenya			on a farm in Northern Kenya not far from Mont Kenya	38	1	WGS84					650000	https://manisnet.org	Gazetteer: GeoNames: Kenya, independent political entity; GeoName ID: 192950, Pecor D Jan 2021
2688	George Mason University	https://chhs.gmu.edu/	Wofford, Rachel	rwofford@gmu.edu	4400 University Drive, Fairfax, Virginia 22030	2021-02-11							Human observation	Humke, R. (1973). Spray race trails with the acaricide Batestan in Kenya. The Blue Book, 23:7-16.			Animalia	Arthropoda	Arachnida	Ixodida	Ixodidae	Rhipicephalus	appendiculatus	Neumann, 1901	Rhipicephalus appendiculatus	Rhipicephalus appendiculatus								between April 1972 and June 1972		Kenya			on a farm in Northern Kenya not far from Mont Kenya	38	1	WGS84					650000	https://manisnet.org	Gazetteer: GeoNames: Kenya, independent political entity; GeoName ID: 192950, Pecor D Jan 2021
2691	George Mason University	https://chhs.gmu.edu/	Wofford, Rachel	rwofford@gmu.edu	4400 University Drive, Fairfax, Virginia 22030	2021-02-11							Human observation	Humke, R. (1973). Spray race trails with the acaricide Batestan in Kenya. The Blue Book, 23:7-16.			Animalia	Arthropoda	Arachnida	Ixodida	Ixodidae	Rhipicephalus	appendiculatus	Neumann, 1901	Rhipicephalus appendiculatus	Rhipicephalus appendiculatus								between April 1972 and June 1972		Kenya			on a farm in Northern Kenya not far from Mont Kenya	38	1	WGS84					650000	https://manisnet.org	Gazetteer: GeoNames: Kenya, independent political entity; GeoName ID: 192950, Pecor D Jan 2021
2703	George Mason University	https://chhs.gmu.edu/	Wofford, Rachel	rwofford@gmu.edu	4400 University Drive, Fairfax, Virginia 22030	2021-02-11							Human observation	Larkin, P.J. (1961). Control of the Blue Tick (Boophilus decoloratus) on Cattle with Pyrethrum Sprays. The Veterinary Records, 73(12):298-300.			Animalia	Arthropoda	Arachnida	Ixodida	Ixodidae	Rhipicephalus	appendiculatus	Neumann, 1901	Rhipicephalus appendiculatus	Rhipicephalus appendiculatus						1958-09-24	1958-09-24	September 24th, 1958		Kenya			Farm 1	38	1	WGS84					650000	https://manisnet.org	Gazetteer: GeoNames: Kenya, independent political entity; GeoName ID: 192950, Pecor D Jan 2021
2718	George Mason University	https://chhs.gmu.edu/	Wofford, Rachel	rwofford@gmu.edu	4400 University Drive, Fairfax, Virginia 22030	2021-02-11							Human observation	Larkin, P.J. (1961). Control of the Blue Tick (Boophilus decoloratus) on Cattle with Pyrethrum Sprays. The Veterinary Records, 73(12):298-300.			Animalia	Arthropoda	Arachnida	Ixodida	Ixodidae	Rhipicephalus	appendiculatus	Neumann, 1901	Rhipicephalus appendiculatus	Rhipicephalus appendiculatus						1958-10-11	1958-10-11	October 11th, 1958		Kenya			Farm 5	38	1	WGS84					650000	https://manisnet.org	Gazetteer: GeoNames: Kenya, independent political entity; GeoName ID: 192950, Pecor D Jan 2021
2722	George Mason University	https://chhs.gmu.edu/	Wofford, Rachel	rwofford@gmu.edu	4400 University Drive, Fairfax, Virginia 22030	2021-02-11							Human observation	Larkin, P.J. (1961). Control of the Blue Tick (Boophilus decoloratus) on Cattle with Pyrethrum Sprays. The Veterinary Records, 73(12):298-300.			Animalia	Arthropoda	Arachnida	Ixodida	Ixodidae	Rhipicephalus	appendiculatus	Neumann, 1901	Rhipicephalus appendiculatus	Rhipicephalus appendiculatus						1958-11-08	1958-11-08	Novermber 8th		Kenya			Farm 5	38	1	WGS84					650000	https://manisnet.org	Gazetteer: GeoNames: Kenya, independent political entity; GeoName ID: 192950, Pecor D Jan 2021
2725	George Mason University	https://chhs.gmu.edu/	Wofford, Rachel	rwofford@gmu.edu	4400 University Drive, Fairfax, Virginia 22030	2021-02-11							Human observation	Larkin, P.J. (1961). Control of the Blue Tick (Boophilus decoloratus) on Cattle with Pyrethrum Sprays. The Veterinary Records, 73(12):298-300.			Animalia	Arthropoda	Arachnida	Ixodida	Ixodidae	Rhipicephalus	appendiculatus	Neumann, 1901	Rhipicephalus appendiculatus	Rhipicephalus appendiculatus						1959-05-09	1959-05-09	May 9th		Kenya			Farm 5	38	1	WGS84					650000	https://manisnet.org	Gazetteer: GeoNames: Kenya, independent political entity; GeoName ID: 192950, Pecor D Jan 2021
2730	Smithsonian National Zoo	https://nationalzoo.si.edu/	Kearney, Mary	mkearney@umich.edu	3001 Connecticut Ave NW, Washington, DC 20008	2021-02-11							Human observation	Ogore, P., Baker, R., Kenyanjui, M., &amp; Thorpe, W. (1999). Assessment of natural Ixodid tick infestations in sheep. Small Ruminant Research, 33(2), 103–107. https://doi.org/10.1016/s0921-4488(99)00009-7		Date of collection not reported	Animalia	Arthropoda	Arachnida	Ixodida	Ixodidae	Rhipicephalus	appendiculatus	Neumann, 1901	Rhipicephalus appendiculatus	Rhipicephalus appendiculatus			Morphology		Dichotomous key described by Hoogstraal (1956)					Kenya			Nguuni farm (Baobab Farm Ltd)	38	1	WGS84					650000	https://manisnet.org	Gazetteer: GeoNames: Kenya, independent political entity; GeoName ID: 192950, Pecor D Jan 2021
2777	Smithsonian National Zoo	https://nationalzoo.si.edu/	Kearney, Mary	mkearney@umich.edu	3001 Connecticut Ave NW, Washington, DC 20008	2021-02-11							Human observation	Kariuki, D. P., Young, A. S., Morzaria, S. P., Lesan, A. C., Mining, S. K., Omwoyo, P., Wafula, J. L., & Molyneux, D. H. (1995). Theileria parva carrier state in naturally infected and artificially immunised cattle. Tropical animal health and production, 27(1), 15–25. https://doi.org/10.1007/BF02236328			Animalia	Arthropoda	Arachnida	Ixodida	Ixodidae	Rhipicephalus	appendiculatus	Neumann, 1901	Rhipicephalus appendiculatus	Rhipicephalus appendiculatus			Morphology							Kenya	Rift Valley Province			36	0.5	WGS84					122000	https://manisnet.org	Gazetteer: GeoNames: Rift Valley Province, first order admin division; GeoName ID: 400744, Pecor D Jan 2021
2778	Smithsonian National Zoo	https://nationalzoo.si.edu/	Kearney, Mary	mkearney@umich.edu	3001 Connecticut Ave NW, Washington, DC 20008	2021-02-11							Human observation	Kariuki, D. P., Young, A. S., Morzaria, S. P., Lesan, A. C., Mining, S. K., Omwoyo, P., Wafula, J. L., & Molyneux, D. H. (1995). Theileria parva carrier state in naturally infected and artificially immunised cattle. Tropical animal health and production, 27(1), 15–25. https://doi.org/10.1007/BF02236328			Animalia	Arthropoda	Arachnida	Ixodida	Ixodidae	Rhipicephalus	appendiculatus	Neumann, 1901	Rhipicephalus appendiculatus	Rhipicephalus appendiculatus			Morphology							Kenya	Central Province		Bomet	37	-0.75	WGS84					4000	https://manisnet.org	Gazetteer: GeoNames: Bomet, first order admin division; GeoName ID: 7667666, Pecor D Jan 2021
2801	Smithsonian National Zoo	https://nationalzoo.si.edu/	Kearney, Mary	mkearney@umich.edu	3001 Connecticut Ave NW, Washington, DC 20008	2021-02-11							Human observation	Kimita, G., Mutai, B., Nyanjom, S. G., Wamunyokoli, F., & Waitumbi, J. (2016). Phylogenetic Variants of Rickettsia africae, and Incidental Identification of "Candidatus Rickettsia Moyalensis" in Kenya. PLoS neglected tropical diseases, 10(7), e0004788. https://doi.org/10.1371/journal.pntd.0004788			Animalia	Arthropoda	Arachnida	Ixodida	Ixodidae	Rhipicephalus	appendiculatus	Neumann, 1901	R. appendiculatus	Rhipicephalus appendiculatus			Morphology					between November, 2007, and September, 2008		Kenya			Kajiado	36.7768	-1.85238	WGS84					3700	https://manisnet.org	Gazetteer: GeoNames: Kahawa, populated place; GeoName ID: 195472, Pecor D Jan 2021
2805	Smithsonian National Zoo	https://nationalzoo.si.edu/	Kearney, Mary	mkearney@umich.edu	3001 Connecticut Ave NW, Washington, DC 20008	2021-02-11							Human observation	Kimita, G., Mutai, B., Nyanjom, S. G., Wamunyokoli, F., & Waitumbi, J. (2016). Phylogenetic Variants of Rickettsia africae, and Incidental Identification of "Candidatus Rickettsia Moyalensis" in Kenya. PLoS neglected tropical diseases, 10(7), e0004788. https://doi.org/10.1371/journal.pntd.0004788			Animalia	Arthropoda	Arachnida	Ixodida	Ixodidae	Rhipicephalus	appendiculatus	Neumann, 1901	R. appendiculatus	Rhipicephalus appendiculatus			Morphology					between November, 2007, and September, 2008		Kenya			Moyale	39.0561	3.52661	WGS84					3400	https://manisnet.org	Gazetteer: GeoNames: Moyale, populated place; GeoNames ID: 186180, Pecor D Jan 2021
2825	Smithsonian National Zoo	https://nationalzoo.si.edu/	Kearney, Mary	mkearney@umich.edu	3001 Connecticut Ave NW, Washington, DC 20008	2021-02-11							Human observation	Kimita, G., Mutai, B., Nyanjom, S. G., Wamunyokoli, F., & Waitumbi, J. (2016). Phylogenetic Variants of Rickettsia africae, and Incidental Identification of "Candidatus Rickettsia Moyalensis" in Kenya. PLoS neglected tropical diseases, 10(7), e0004788. https://doi.org/10.1371/journal.pntd.0004788			Animalia	Arthropoda	Arachnida	Ixodida	Ixodidae	Rhipicephalus	appendiculatus	Neumann, 1901	R. appendiculatus	Rhipicephalus appendiculatus			Morphology					between November, 2007, and September, 2008		Kenya			Moyale	39.0561	3.52661	WGS84					3400	https://manisnet.org	Gazetteer: GeoNames: Moyale, populated place; GeoNames ID: 186180, Pecor D Jan 2021
2846	Smithsonian National Zoo	https://nationalzoo.si.edu/	Kearney, Mary	mkearney@umich.edu	3001 Connecticut Ave NW, Washington, DC 20008	2021-02-11							Human observation	Kimita, G., Mutai, B., Nyanjom, S. G., Wamunyokoli, F., & Waitumbi, J. (2016). Phylogenetic Variants of Rickettsia africae, and Incidental Identification of "Candidatus Rickettsia Moyalensis" in Kenya. PLoS neglected tropical diseases, 10(7), e0004788. https://doi.org/10.1371/journal.pntd.0004788			Animalia	Arthropoda	Arachnida	Ixodida	Ixodidae	Rhipicephalus	appendiculatus	Neumann, 1901	R. appendiculatus	Rhipicephalus appendiculatus			Morphology					between November, 2007, and September, 2008		Kenya			Rachuonyo	34.481	-0.666	WGS84					67000	https://manisnet.org	Gazetteer; GeoNames (Homa Bay; first-order administrative division; GeoNames ID 7667665)
2865	Smithsonian National Zoo	https://nationalzoo.si.edu/	Kearney, Mary	mkearney@umich.edu	3001 Connecticut Ave NW, Washington, DC 20008	2021-02-11							Human observation	Kariuki, E., Kutima, H., Kock, M., Horak, I. G., Jooste, R., & Neves, L. (2019). Ixodid ticks (Acari: Ixodidae) collected from African savanna elephants (Loxodonta africana) and African forest elephants (Loxodonta cyclotis). The Onderstepoort journal of veterinary research, 86(1), e1–e5. https://doi.org/10.4102/ojvr.v86i1.1781			Animalia	Arthropoda	Arachnida	Ixodida	Ixodidae	Rhipicephalus	appendiculatus	Neumann, 1901	Rhipicephalus appendiculatus	Rhipicephalus appendiculatus			Morphology					Between 1988 and 2019		Kenya			61 localities (not specified)	38	1	WGS84					650000	https://manisnet.org	Gazetteer: GeoNames: Kenya, independent political entity; GeoName ID: 192950, Pecor D Jan 2021
2971	Smithsonian National Zoo	https://nationalzoo.si.edu/	Matulis, Graham	gmatulis@masonlive.gmu.edu	3001 Connecticut Ave NW, Washington, DC 20008	2021-02-11							Human observation	Clifford, C.M., Flux, J.E., Hoogstraal, H. (1976). Seasonal and regional abundance of ticks (Ixodidae) on hares (Leporidae) in Kenya. Journal of Medical Entomology, 13(1), 40-47			Animalia	Arthropoda	Arachnida	Ixodida	Ixodidae	Rhipicephalus	appendiculatus	Neumann, 1901	Rhipicephalus appendiculatus	Rhipicephalus appendiculatus	NAMRU-3							August 1967-July 1968		Kenya			Ngong Hills	36.6384	-1.40949	WGS84					6200	https://manisnet.org	Gazetteer: GeoNames: Ngong Hills, mountains; GeoNames ID: 183587, Pecor D Jan 2021
2981	Smithsonian National Zoo	https://nationalzoo.si.edu/	Matulis, Graham	gmatulis@masonlive.gmu.edu	3001 Connecticut Ave NW, Washington, DC 20008	2021-02-11							Human observation	Clifford, C.M., Flux, J.E., Hoogstraal, H. (1976). Seasonal and regional abundance of ticks (Ixodidae) on hares (Leporidae) in Kenya. Journal of Medical Entomology, 13(1), 40-47			Animalia	Arthropoda	Arachnida	Ixodida	Ixodidae	Rhipicephalus	appendiculatus	Neumann, 1901	Rhipicephalus appendiculatus	Rhipicephalus appendiculatus	NAMRU-3							August 1967-July 1968		Kenya			Lolgorien-Kilgoris	34.8071	-1.22906	WGS84					42000	https://manisnet.org	Gazetteer: GeoNames: Lolgorien, populated place; GeoNames ID: 189092, Pecor D Jan 2021
2989	Smithsonian National Zoo	https://nationalzoo.si.edu/	Matulis, Graham	gmatulis@masonlive.gmu.edu	3001 Connecticut Ave NW, Washington, DC 20008	2021-02-11							Human observation	Clifford, C.M., Flux, J.E., Hoogstraal, H. (1976). Seasonal and regional abundance of ticks (Ixodidae) on hares (Leporidae) in Kenya. Journal of Medical Entomology, 13(1), 40-47			Animalia	Arthropoda	Arachnida	Ixodida	Ixodidae	Rhipicephalus	appendiculatus	Neumann, 1901	Rhipicephalus appendiculatus	Rhipicephalus appendiculatus	NAMRU-3							August 1967-July 1968		Kenya			Nairobi Plains	36.8559	-1.37233	WGS84					14500	https://manisnet.org	Gazetteer; GeoNames (Nairobi National Park; park; GeoNames ID 184737)
3029	Walter Reed Biosystematics Unit (WRAIR, Division of Entomology)	http://www.wrbu.si.edu/	Tarpey, John	jbtarpey@my.loyno.edu	Walter Reed Biosystematics Unit MSC MRC534 Smithsonian Institution 4210 Silver Hill Rd Suitland MD 20746 USA	2021-02-11							Human observation	Balinandi, S., Chitimia-Dobler, L., Grandi, G. et al. Morphological and molecular identification of ixodid tick species (Acari: Ixodidae) infesting cattle in Uganda. Parasitol Res 119, 2411–2420 (2020). https://doi.org/10.1007/s00436-020-06742-z			Animalia	Arthropoda	Arachnida	Ixodida	Ixodidae	Rhipicephalus	appendiculatus	Neumann, 1901	Rhipicephalus appendiculatus	Rhipicephalus appendiculatus	Uganda Virus Research Institute (UVRI), Entebbe, Uganda		Morphology		Identified morphology using keys: Apanaskevich and Horak 2008a; Apanaskevich and Horak 2008b; Voltzit and Keirans 2003; Walker et al. 2014			Between September and November 2017		Uganda	Kasese			30.0078	0.121	WGS84				Decimal degrees	38260	https://manisnet.org	Gazetteer: Geonames (Kasese District, second-order administrative division, 443342)
3030	Walter Reed Biosystematics Unit (WRAIR, Division of Entomology)	http://www.wrbu.si.edu/	Tarpey, John	jbtarpey@my.loyno.edu	Walter Reed Biosystematics Unit MSC MRC534 Smithsonian Institution 4210 Silver Hill Rd Suitland MD 20746 USA	2021-02-11							Human observation	Balinandi, S., Chitimia-Dobler, L., Grandi, G. et al. Morphological and molecular identification of ixodid tick species (Acari: Ixodidae) infesting cattle in Uganda. Parasitol Res 119, 2411–2420 (2020). https://doi.org/10.1007/s00436-020-06742-z			Animalia	Arthropoda	Arachnida	Ixodida	Ixodidae	Rhipicephalus	appendiculatus	Neumann, 1901	Rhipicephalus appendiculatus	Rhipicephalus appendiculatus	Uganda Virus Research Institute (UVRI), Entebbe, Uganda		Morphology		Identified morphology using keys: Apanaskevich and Horak 2008a; Apanaskevich and Horak 2008b; Voltzit and Keirans 2003; Walker et al. 2014			Between September and November 2017		Uganda	Hoima			31.11	1.393	WGS84				Decimal degrees	57900	https://manisnet.org	Gazetteer: Geonames (Hoima District, second-order administrative division, 443332)
3031	Walter Reed Biosystematics Unit (WRAIR, Division of Entomology)	http://www.wrbu.si.edu/	Tarpey, John	jbtarpey@my.loyno.edu	Walter Reed Biosystematics Unit MSC MRC534 Smithsonian Institution 4210 Silver Hill Rd Suitland MD 20746 USA	2021-02-11							Human observation	Balinandi, S., Chitimia-Dobler, L., Grandi, G. et al. Morphological and molecular identification of ixodid tick species (Acari: Ixodidae) infesting cattle in Uganda. Parasitol Res 119, 2411–2420 (2020). https://doi.org/10.1007/s00436-020-06742-z			Animalia	Arthropoda	Arachnida	Ixodida	Ixodidae	Rhipicephalus	appendiculatus	Neumann, 1901	Rhipicephalus appendiculatus	Rhipicephalus appendiculatus	Uganda Virus Research Institute (UVRI), Entebbe, Uganda		Morphology		Identified morphology using keys: Apanaskevich and Horak 2008a; Apanaskevich and Horak 2008b; Voltzit and Keirans 2003; Walker et al. 2014			Between September and November 2017		Uganda	Gulu			32.43	2.85604	WGS84				Decimal degrees	46200	https://manisnet.org	Gazetteer: Geonames (Gulu District, second-order administrative division, 443331)
3032	Walter Reed Biosystematics Unit (WRAIR, Division of Entomology)	http://www.wrbu.si.edu/	Tarpey, John	jbtarpey@my.loyno.edu	Walter Reed Biosystematics Unit MSC MRC534 Smithsonian Institution 4210 Silver Hill Rd Suitland MD 20746 USA	2021-02-11							Human observation	Balinandi, S., Chitimia-Dobler, L., Grandi, G. et al. Morphological and molecular identification of ixodid tick species (Acari: Ixodidae) infesting cattle in Uganda. Parasitol Res 119, 2411–2420 (2020). https://doi.org/10.1007/s00436-020-06742-z			Animalia	Arthropoda	Arachnida	Ixodida	Ixodidae	Rhipicephalus	appendiculatus	Neumann, 1901	Rhipicephalus appendiculatus	Rhipicephalus appendiculatus	Uganda Virus Research Institute (UVRI), Entebbe, Uganda		Morphology		Identified morphology using keys: Apanaskevich and Horak 2008a; Apanaskevich and Horak 2008b; Voltzit and Keirans 2003; Walker et al. 2014			Between September and November 2017		Uganda	Soroti			33.5943	1.78481	WGS84				Decimal degrees	28600	https://manisnet.org	Gazetteer: Geonames (Soroti District, second-order administrative division, 443365)
3033	Walter Reed Biosystematics Unit (WRAIR, Division of Entomology)	http://www.wrbu.si.edu/	Tarpey, John	jbtarpey@my.loyno.edu	Walter Reed Biosystematics Unit MSC MRC534 Smithsonian Institution 4210 Silver Hill Rd Suitland MD 20746 USA	2021-02-11							Human observation	Balinandi, S., Chitimia-Dobler, L., Grandi, G. et al. Morphological and molecular identification of ixodid tick species (Acari: Ixodidae) infesting cattle in Uganda. Parasitol Res 119, 2411–2420 (2020). https://doi.org/10.1007/s00436-020-06742-z			Animalia	Arthropoda	Arachnida	Ixodida	Ixodidae	Rhipicephalus	appendiculatus	Neumann, 1901	Rhipicephalus appendiculatus	Rhipicephalus appendiculatus	Uganda Virus Research Institute (UVRI), Entebbe, Uganda		Morphology		Identified morphology using keys: Apanaskevich and Horak 2008a; Apanaskevich and Horak 2008b; Voltzit and Keirans 2003; Walker et al. 2014			Between September and November 2017		Uganda	Moroto			34.6439	2.6389	WGS84				Decimal degrees	56500	https://manisnet.org	Gazetteer: Geonames (Moroto District, second-order administrative division, 443356)
3064	Walter Reed Biosystematics Unit (WRAIR, Division of Entomology)	http://www.wrbu.si.edu/	Tarpey, John	jbtarpey@my.loyno.edu	Walter Reed Biosystematics Unit MSC MRC534 Smithsonian Institution 4210 Silver Hill Rd Suitland MD 20746 USA	2021-02-11							Human observation	Muhanguzi, D., Byaruhanga, J., Amanyire, W. et al. Invasive cattle ticks in East Africa: morphological and molecular confirmation of the presence of Rhipicephalus microplus in south-eastern Uganda. Parasites Vectors 13, 165 (2020). https://doi.org/10.1186/s13071-020-04043-z			Animalia	Arthropoda	Arachnida	Ixodida	Ixodidae	Rhipicephalus	appendiculatus	Neumann, 1901	Rhipicephalus appendiculatus	Rhipicephalus appendiculatus	Makerere University		Morphology		Identified morphology using key: Walker AR. Ticks of domestic animals in Africa: a guide to identification of species. Edinburgh: Bioscience Reports; 2003.			2017		Uganda	Serere District			33.5215	1.50377	WGS84				Decimal degrees	28300	https://manisnet.org	Gazetteer: Geonames (Serere District, second-order administrative division, 8030569)
3078	Walter Reed Biosystematics Unit (WRAIR, Division of Entomology)	http://www.wrbu.si.edu/	Tarpey, John	jbtarpey@my.loyno.edu	Walter Reed Biosystematics Unit MSC MRC534 Smithsonian Institution 4210 Silver Hill Rd Suitland MD 20746 USA	2021-02-11							Human observation	Ndekezi, C., Nkamwesiga, J., Ochwo, S., Kimuda, M. P., Mwiine, F. N., Tweyongyere, R., … Muhanguzi, D. (2019). Identification of Ixodid Tick-Specific Aquaporin-1 Potential Anti-tick Vaccine Epitopes: An in-silico Analysis . Frontiers in Bioengineering and Biotechnology . Retrieved from https://www.frontiersin.org/article/10.3389/fbioe.2019.00236			Animalia	Arthropoda	Arachnida	Ixodida	Ixodidae	Rhipicephalus	appendiculatus	Neumann, 1901	Rhipicephalus appendiculatus	Rhipicephalus appendiculatus	Makerere University, College of Veterinary Medicine, Animal Resources and Bio-security, Molecular Biology Laboratory		Morphology		Identified morphology using keys: Walker et al. 2014; Labruna et al., 2009; Farkas et al., 2013					Uganda	Mbarara			30.6	-0.5	WGS84			-0.5, 30.6	Decimal degrees	51000	https://manisnet.org	Gazetteer: Geonames (Mbarara District, second-order administrative division, 443355)
3079	Walter Reed Biosystematics Unit (WRAIR, Division of Entomology)	http://www.wrbu.si.edu/	Tarpey, John	jbtarpey@my.loyno.edu	Walter Reed Biosystematics Unit MSC MRC534 Smithsonian Institution 4210 Silver Hill Rd Suitland MD 20746 USA	2021-02-11							Human observation	Ndekezi, C., Nkamwesiga, J., Ochwo, S., Kimuda, M. P., Mwiine, F. N., Tweyongyere, R., … Muhanguzi, D. (2019). Identification of Ixodid Tick-Specific Aquaporin-1 Potential Anti-tick Vaccine Epitopes: An in-silico Analysis . Frontiers in Bioengineering and Biotechnology . Retrieved from https://www.frontiersin.org/article/10.3389/fbioe.2019.00236			Animalia	Arthropoda	Arachnida	Ixodida	Ixodidae	Rhipicephalus	appendiculatus	Neumann, 1901	Rhipicephalus appendiculatus	Rhipicephalus appendiculatus	Makerere University, College of Veterinary Medicine, Animal Resources and Bio-security, Molecular Biology Laboratory		Morphology		Identified morphology using keys: Walker et al. 2014; Labruna et al., 2009; Farkas et al., 2013					Uganda	Serere			33.5215	1.50377	WGS84			1.503773, 33.521475	Decimal degrees	34750	https://manisnet.org	Gazetteer: Geonames (Serere District, second-order administrative division, 8030569)
3080	Walter Reed Biosystematics Unit (WRAIR, Division of Entomology)	http://www.wrbu.si.edu/	Tarpey, John	jbtarpey@my.loyno.edu	Walter Reed Biosystematics Unit MSC MRC534 Smithsonian Institution 4210 Silver Hill Rd Suitland MD 20746 USA	2021-02-11							Human observation	Ndekezi, C., Nkamwesiga, J., Ochwo, S., Kimuda, M. P., Mwiine, F. N., Tweyongyere, R., … Muhanguzi, D. (2019). Identification of Ixodid Tick-Specific Aquaporin-1 Potential Anti-tick Vaccine Epitopes: An in-silico Analysis . Frontiers in Bioengineering and Biotechnology . Retrieved from https://www.frontiersin.org/article/10.3389/fbioe.2019.00236			Animalia	Arthropoda	Arachnida	Ixodida	Ixodidae	Rhipicephalus	appendiculatus	Neumann, 1901	Rhipicephalus appendiculatus	Rhipicephalus appendiculatus	Makerere University, College of Veterinary Medicine, Animal Resources and Bio-security, Molecular Biology Laboratory		Morphology		Identified morphology using keys: Walker et al. 2014; Labruna et al., 2009; Farkas et al., 2013					Uganda	Kiruhuura			30.9167	-0.25	WGS84			-0.25, 30.91667	Decimal degrees	58250	https://manisnet.org	Gazetteer: Geonames (Kiruhura District, Second-order administrative division, 7056288)
3092	Walter Reed Biosystematics Unit (WRAIR, Division of Entomology)	http://www.wrbu.si.edu/	Tarpey, John	jbtarpey@my.loyno.edu	Walter Reed Biosystematics Unit MSC MRC534 Smithsonian Institution 4210 Silver Hill Rd Suitland MD 20746 USA	2021-02-11							Human observation	Obara I, Githaka N, Nijhof A, et al. The Rhipicephalus appendiculatus tick vector of Theileria parva is absent from cape buffalo (Syncerus caffer) populations and associated ecosystems in northern Uganda. Parasitol Res. 2020;119(7):2363-2367. doi:10.1007/s00436-020-06728-x			Animalia	Arthropoda	Arachnida	Ixodida	Ixodidae	Rhipicephalus	appendiculatus	Neumann, 1901	Rhipicephalus appendiculatus	Rhipicephalus appendiculatus			Morphology; DNA		Identified morphology using keys: Walker et al. 2003; confirmed with PCR as described in Folmer et al. 1994			August 2016 and January 2017		Uganda	Nyabushozi County	Kiruhura district	Lake Mburo National Park	30.9417	-0.61349	WGS84				Decimal degrees	17900	https://manisnet.org	Uncertainty is distance from centroid to furthest border point
3097	Walter Reed Biosystematics Unit (WRAIR, Division of Entomology)	http://www.wrbu.si.edu/	Tarpey, John	jbtarpey@my.loyno.edu	Walter Reed Biosystematics Unit MSC MRC534 Smithsonian Institution 4210 Silver Hill Rd Suitland MD 20746 USA	2021-02-11							Human observation	Okello-Onen J, Tukahirwa EM, Perry BD, Rowlands GJ, Nagda SM, Musisi G, Bode E, Heinonen R, Mwayi W, Opuda-Asibo J. Population dynamics of ticks on indigenous cattle in a pastoral dry to semi-arid rangeland zone of Uganda. Exp Appl Acarol. 1999 Jan;23(1):79-88. doi: 10.1023/a:1006058317111. PMID: 10353189.			Animalia	Arthropoda	Arachnida	Ixodida	Ixodidae	Rhipicephalus	appendiculatus	Neumann, 1901	Rhipicephalus appendiculatus	Rhipicephalus appendiculatus			Morphology		Identified morphology using keys: Wharton and Utech, 1970; Wagland et al., 1979			January 1991 through May 1993		Uganda	Luwero District		Nabiswera	32.2689	1.46692	WGS84	32deg 16'E	01deg 28'N	32deg 16'E, 01deg 28'N	Degrees minutes seconds	600	https://manisnet.org	Gazetteer: Geonames (Nabiswera, fourth-order administrative division, 8657970)
3108	Walter Reed Biosystematics Unit (WRAIR, Division of Entomology)	http://www.wrbu.si.edu/	Tarpey, John	jbtarpey@my.loyno.edu	Walter Reed Biosystematics Unit MSC MRC534 Smithsonian Institution 4210 Silver Hill Rd Suitland MD 20746 USA	2021-02-11							Human observation	Randolph SE, Rogers DJ. A generic population model for the African tick Rhipicephalus appendiculatus. Parasitology. 1997 Sep;115 ( Pt 3):265-79. doi: 10.1017/s0031182097001315. PMID: 9300464.			Animalia	Arthropoda	Arachnida	Ixodida	Ixodidae	Rhipicephalus	appendiculatus	Neumann, 1901	Rhipicephalus appendiculatus	Rhipicephalus appendiculatus										Uganda	Ajulu Parish, Patiko Sub-county	Aswa	Baker's Fort	32.5903	2.95714	WGS84				Decimal degrees	330	https://manisnet.org	Google Maps
3116	Walter Reed Biosystematics Unit (WRAIR, Division of Entomology)	http://www.wrbu.si.edu/	Tarpey, John	jbtarpey@my.loyno.edu	Walter Reed Biosystematics Unit MSC MRC534 Smithsonian Institution 4210 Silver Hill Rd Suitland MD 20746 USA	2021-02-11							Human observation	Tayebwa DS, Vudriko P, Tuvshintulga B, Guswanto A, Nugraha AB, Gantuya S, Batiha GE, Musinguzi SP, Komugisha M, Bbira JS, Okwee-Acai J, Tweyongyere R, Wampande EM, Byaruhanga J, Adjou Moumouni PF, Sivakumar T, Yokoyama N, Igarashi I. Molecular epidemiology of Babesia species, Theileria parva, and Anaplasma marginale infecting cattle and the tick control malpractices in Central and Eastern Uganda.…			Animalia	Arthropoda	Arachnida	Ixodida	Ixodidae	Rhipicephalus	appendiculatus	Neumann, 1901	Rhipicephalus appendiculatus	Rhipicephalus appendiculatus			Morphology		Identified morphology using key: Walker et al. 2003			May and June 2017		Uganda	Central	Gomba; Mityana		31.7409	0.419796	WGS84				Decimal degrees	56300	https://manisnet.org	Google Maps
3117	Walter Reed Biosystematics Unit (WRAIR, Division of Entomology)	http://www.wrbu.si.edu/	Tarpey, John	jbtarpey@my.loyno.edu	Walter Reed Biosystematics Unit MSC MRC534 Smithsonian Institution 4210 Silver Hill Rd Suitland MD 20746 USA	2021-02-11							Human observation	Tayebwa DS, Vudriko P, Tuvshintulga B, Guswanto A, Nugraha AB, Gantuya S, Batiha GE, Musinguzi SP, Komugisha M, Bbira JS, Okwee-Acai J, Tweyongyere R, Wampande EM, Byaruhanga J, Adjou Moumouni PF, Sivakumar T, Yokoyama N, Igarashi I. Molecular epidemiology of Babesia species, Theileria parva, and Anaplasma marginale infecting cattle and the tick control malpractices in Central and Eastern Uganda.…			Animalia	Arthropoda	Arachnida	Ixodida	Ixodidae	Rhipicephalus	appendiculatus	Neumann, 1901	Rhipicephalus appendiculatus	Rhipicephalus appendiculatus			Morphology		Identified morphology using key: Walker et al. 2003			May and June 2017		Uganda	Eastern	Budaaka; Iganga		33.7495	0.836059	WGS84				Decimal degrees	48900	https://manisnet.org	Google Maps
3121	Walter Reed Biosystematics Unit (WRAIR, Division of Entomology)	http://www.wrbu.si.edu/	Tarpey, John	jbtarpey@my.loyno.edu	Walter Reed Biosystematics Unit MSC MRC534 Smithsonian Institution 4210 Silver Hill Rd Suitland MD 20746 USA	2021-02-11							Human observation	Vudriko P, Okwee-Acai J, Tayebwa DS, et al. Emergence of multi-acaricide resistant Rhipicephalus ticks and its implication on chemical tick control in Uganda. Parasit Vectors. 2016;9:4. Published 2016 Jan 4. doi:10.1186/s13071-015-1278-3			Animalia	Arthropoda	Arachnida	Ixodida	Ixodidae	Rhipicephalus	appendiculatus	Neumann, 1901	Rhipicephalus appendiculatus	Rhipicephalus appendiculatus			Morphology		Identified morphology using key: Walker et al.			Between December 2013 and January 2015		Uganda	Kampala			32.5831	0.33508	WGS84			0.33508, 32.58313	Decimal degrees	21750	https://manisnet.org	Gazetteer: Geonames (Kampala District, second-order administrative division; GeoNames ID 443339)
3122	Walter Reed Biosystematics Unit (WRAIR, Division of Entomology)	http://www.wrbu.si.edu/	Tarpey, John	jbtarpey@my.loyno.edu	Walter Reed Biosystematics Unit MSC MRC534 Smithsonian Institution 4210 Silver Hill Rd Suitland MD 20746 USA	2021-02-11							Human observation	Vudriko P, Okwee-Acai J, Tayebwa DS, et al. Emergence of multi-acaricide resistant Rhipicephalus ticks and its implication on chemical tick control in Uganda. Parasit Vectors. 2016;9:4. Published 2016 Jan 4. doi:10.1186/s13071-015-1278-3			Animalia	Arthropoda	Arachnida	Ixodida	Ixodidae	Rhipicephalus	appendiculatus	Neumann, 1901	Rhipicephalus appendiculatus	Rhipicephalus appendiculatus			Morphology		Identified morphology using key: Walker et al.			Between December 2013 and January 2015		Uganda	Kiboga			31.9328	0.85	WGS84			0.85, 31.93283	Decimal degrees	81750	https://manisnet.org	Gazetteer: Geonames (Kiboga District, second-order administrative division, 443344)
3123	Walter Reed Biosystematics Unit (WRAIR, Division of Entomology)	http://www.wrbu.si.edu/	Tarpey, John	jbtarpey@my.loyno.edu	Walter Reed Biosystematics Unit MSC MRC534 Smithsonian Institution 4210 Silver Hill Rd Suitland MD 20746 USA	2021-02-11							Human observation	Vudriko P, Okwee-Acai J, Tayebwa DS, et al. Emergence of multi-acaricide resistant Rhipicephalus ticks and its implication on chemical tick control in Uganda. Parasit Vectors. 2016;9:4. Published 2016 Jan 4. doi:10.1186/s13071-015-1278-3			Animalia	Arthropoda	Arachnida	Ixodida	Ixodidae	Rhipicephalus	appendiculatus	Neumann, 1901	Rhipicephalus appendiculatus	Rhipicephalus appendiculatus			Morphology		Identified morphology using key: Walker et al.			Between December 2013 and January 2015		Uganda	Kyankwanzi			31.646	1.12372	WGS84			1.12372, 31.64605	Decimal degrees	39500	https://manisnet.org	Gazetteer: Geonames (Kyankwanzi District, second-order administrative division, 8030582) Tarpey
3124	Walter Reed Biosystematics Unit (WRAIR, Division of Entomology)	http://www.wrbu.si.edu/	Tarpey, John	jbtarpey@my.loyno.edu	Walter Reed Biosystematics Unit MSC MRC534 Smithsonian Institution 4210 Silver Hill Rd Suitland MD 20746 USA	2021-02-11							Human observation	Vudriko P, Okwee-Acai J, Tayebwa DS, et al. Emergence of multi-acaricide resistant Rhipicephalus ticks and its implication on chemical tick control in Uganda. Parasit Vectors. 2016;9:4. Published 2016 Jan 4. doi:10.1186/s13071-015-1278-3			Animalia	Arthropoda	Arachnida	Ixodida	Ixodidae	Rhipicephalus	appendiculatus	Neumann, 1901	Rhipicephalus appendiculatus	Rhipicephalus appendiculatus			Morphology		Identified morphology using key: Walker et al.			Between December 2013 and January 2015		Uganda	Mpigi			32.199	0.07285	WGS84			0.07285, 32.19902	Decimal degrees	38500	https://manisnet.org	Gazetteer: Geonames (Mpigi District, second-order administrative division, 233709)
3125	Walter Reed Biosystematics Unit (WRAIR, Division of Entomology)	http://www.wrbu.si.edu/	Tarpey, John	jbtarpey@my.loyno.edu	Walter Reed Biosystematics Unit MSC MRC534 Smithsonian Institution 4210 Silver Hill Rd Suitland MD 20746 USA	2021-02-11							Human observation	Vudriko P, Okwee-Acai J, Tayebwa DS, et al. Emergence of multi-acaricide resistant Rhipicephalus ticks and its implication on chemical tick control in Uganda. Parasit Vectors. 2016;9:4. Published 2016 Jan 4. doi:10.1186/s13071-015-1278-3			Animalia	Arthropoda	Arachnida	Ixodida	Ixodidae	Rhipicephalus	appendiculatus	Neumann, 1901	Rhipicephalus appendiculatus	Rhipicephalus appendiculatus			Morphology		Identified morphology using key: Walker et al.			Between December 2013 and January 2015		Uganda	Nakasongola			32.4161	1.38903	WGS84			1.38903, 32.41608	Decimal degrees	53750	https://manisnet.org	Gazetteer: Geonames (Nakasongola District, second-order administrative division, 43786)
3126	Walter Reed Biosystematics Unit (WRAIR, Division of Entomology)	http://www.wrbu.si.edu/	Tarpey, John	jbtarpey@my.loyno.edu	Walter Reed Biosystematics Unit MSC MRC534 Smithsonian Institution 4210 Silver Hill Rd Suitland MD 20746 USA	2021-02-11							Human observation	Vudriko P, Okwee-Acai J, Tayebwa DS, et al. Emergence of multi-acaricide resistant Rhipicephalus ticks and its implication on chemical tick control in Uganda. Parasit Vectors. 2016;9:4. Published 2016 Jan 4. doi:10.1186/s13071-015-1278-3			Animalia	Arthropoda	Arachnida	Ixodida	Ixodidae	Rhipicephalus	appendiculatus	Neumann, 1901	Rhipicephalus appendiculatus	Rhipicephalus appendiculatus			Morphology		Identified morphology using key: Walker et al.			Between December 2013 and January 2015		Uganda	Sembabule			31.3551	-0.00825	WGS84			-0.00825, 31.35513	Decimal degrees	45250	https://manisnet.org	Gazetteer: Geonames (Sembabule District, second-order administrative division, 443787)
3127	Walter Reed Biosystematics Unit (WRAIR, Division of Entomology)	http://www.wrbu.si.edu/	Tarpey, John	jbtarpey@my.loyno.edu	Walter Reed Biosystematics Unit MSC MRC534 Smithsonian Institution 4210 Silver Hill Rd Suitland MD 20746 USA	2021-02-11							Human observation	Vudriko P, Okwee-Acai J, Tayebwa DS, et al. Emergence of multi-acaricide resistant Rhipicephalus ticks and its implication on chemical tick control in Uganda. Parasit Vectors. 2016;9:4. Published 2016 Jan 4. doi:10.1186/s13071-015-1278-3			Animalia	Arthropoda	Arachnida	Ixodida	Ixodidae	Rhipicephalus	appendiculatus	Neumann, 1901	Rhipicephalus appendiculatus	Rhipicephalus appendiculatus			Morphology		Identified morphology using key: Walker et al.			Between December 2013 and January 2015		Uganda	Wakiso			32.4784	0.23763	WGS84			0.23763, 32.47836	Decimal degrees	47750	https://manisnet.org	Gazetteer: Geonames (Wakiso District, second-order administrative division, 448224)
3128	Walter Reed Biosystematics Unit (WRAIR, Division of Entomology)	http://www.wrbu.si.edu/	Tarpey, John	jbtarpey@my.loyno.edu	Walter Reed Biosystematics Unit MSC MRC534 Smithsonian Institution 4210 Silver Hill Rd Suitland MD 20746 USA	2021-02-11							Human observation	Vudriko P, Okwee-Acai J, Tayebwa DS, et al. Emergence of multi-acaricide resistant Rhipicephalus ticks and its implication on chemical tick control in Uganda. Parasit Vectors. 2016;9:4. Published 2016 Jan 4. doi:10.1186/s13071-015-1278-3			Animalia	Arthropoda	Arachnida	Ixodida	Ixodidae	Rhipicephalus	appendiculatus	Neumann, 1901	Rhipicephalus appendiculatus	Rhipicephalus appendiculatus			Morphology		Identified morphology using key: Walker et al.			Between December 2013 and January 2015		Uganda	Mbale			34.191	1.016	WGS84			1.016, 34.191	Decimal degrees	20000	https://manisnet.org	Gazetteer: Geonames (Mbale District, second-order administrative division, 443353)
3129	Walter Reed Biosystematics Unit (WRAIR, Division of Entomology)	http://www.wrbu.si.edu/	Tarpey, John	jbtarpey@my.loyno.edu	Walter Reed Biosystematics Unit MSC MRC534 Smithsonian Institution 4210 Silver Hill Rd Suitland MD 20746 USA	2021-02-11							Human observation	Vudriko P, Okwee-Acai J, Tayebwa DS, et al. Emergence of multi-acaricide resistant Rhipicephalus ticks and its implication on chemical tick control in Uganda. Parasit Vectors. 2016;9:4. Published 2016 Jan 4. doi:10.1186/s13071-015-1278-3			Animalia	Arthropoda	Arachnida	Ixodida	Ixodidae	Rhipicephalus	appendiculatus	Neumann, 1901	Rhipicephalus appendiculatus	Rhipicephalus appendiculatus			Morphology		Identified morphology using key: Walker et al.			Between December 2013 and January 2015		Uganda	Gulu			32.43	2.85604	WGS84			2.85604, 32.43001	Decimal degrees	45750	https://manisnet.org	Gazetteer: Geonames (Gulu District, second-order administrative division, 443331)
3130	Walter Reed Biosystematics Unit (WRAIR, Division of Entomology)	http://www.wrbu.si.edu/	Tarpey, John	jbtarpey@my.loyno.edu	Walter Reed Biosystematics Unit MSC MRC534 Smithsonian Institution 4210 Silver Hill Rd Suitland MD 20746 USA	2021-02-11							Human observation	Vudriko P, Okwee-Acai J, Tayebwa DS, et al. Emergence of multi-acaricide resistant Rhipicephalus ticks and its implication on chemical tick control in Uganda. Parasit Vectors. 2016;9:4. Published 2016 Jan 4. doi:10.1186/s13071-015-1278-3			Animalia	Arthropoda	Arachnida	Ixodida	Ixodidae	Rhipicephalus	appendiculatus	Neumann, 1901	Rhipicephalus appendiculatus	Rhipicephalus appendiculatus			Morphology		Identified morphology using key: Walker et al.			Between December 2013 and January 2015		Uganda	Bushenyi			30.183	-0.491	WGS84			-0.491, 30.183	Decimal degrees	26100	https://manisnet.org	Gazetteer: Geonames (Bushenyi District, second-order administrative division, 443330)
3131	Walter Reed Biosystematics Unit (WRAIR, Division of Entomology)	http://www.wrbu.si.edu/	Tarpey, John	jbtarpey@my.loyno.edu	Walter Reed Biosystematics Unit MSC MRC534 Smithsonian Institution 4210 Silver Hill Rd Suitland MD 20746 USA	2021-02-11							Human observation	Vudriko P, Okwee-Acai J, Tayebwa DS, et al. Emergence of multi-acaricide resistant Rhipicephalus ticks and its implication on chemical tick control in Uganda. Parasit Vectors. 2016;9:4. Published 2016 Jan 4. doi:10.1186/s13071-015-1278-3			Animalia	Arthropoda	Arachnida	Ixodida	Ixodidae	Rhipicephalus	appendiculatus	Neumann, 1901	Rhipicephalus appendiculatus	Rhipicephalus appendiculatus			Morphology		Identified morphology using key: Walker et al.			Between December 2013 and January 2015		Uganda	Kiruhura			30.9167	-0.25	WGS84			-0.25, 30.91667	Decimal degrees	58250	https://manisnet.org	Gazetteer: Geonames (Kiruhura District, second-order administrative division, 7056288)
3132	Walter Reed Biosystematics Unit (WRAIR, Division of Entomology)	http://www.wrbu.si.edu/	Tarpey, John	jbtarpey@my.loyno.edu	Walter Reed Biosystematics Unit MSC MRC534 Smithsonian Institution 4210 Silver Hill Rd Suitland MD 20746 USA	2021-02-11							Human observation	Vudriko P, Okwee-Acai J, Tayebwa DS, et al. Emergence of multi-acaricide resistant Rhipicephalus ticks and its implication on chemical tick control in Uganda. Parasit Vectors. 2016;9:4. Published 2016 Jan 4. doi:10.1186/s13071-015-1278-3			Animalia	Arthropoda	Arachnida	Ixodida	Ixodidae	Rhipicephalus	appendiculatus	Neumann, 1901	Rhipicephalus appendiculatus	Rhipicephalus appendiculatus			Morphology		Identified morphology using key: Walker et al.			Between December 2013 and January 2015		Uganda	Mbara			30.6	-0.5	WGS84			-0.5, 30.6	Decimal degrees	51000	https://manisnet.org	Gazetteer: Geonames (Mbarara District, second-order administrative division, 443355)
3133	Walter Reed Biosystematics Unit (WRAIR, Division of Entomology)	http://www.wrbu.si.edu/	Tarpey, John	jbtarpey@my.loyno.edu	Walter Reed Biosystematics Unit MSC MRC534 Smithsonian Institution 4210 Silver Hill Rd Suitland MD 20746 USA	2021-02-11							Human observation	Vudriko P, Okwee-Acai J, Tayebwa DS, et al. Emergence of multi-acaricide resistant Rhipicephalus ticks and its implication on chemical tick control in Uganda. Parasit Vectors. 2016;9:4. Published 2016 Jan 4. doi:10.1186/s13071-015-1278-3			Animalia	Arthropoda	Arachnida	Ixodida	Ixodidae	Rhipicephalus	appendiculatus	Neumann, 1901	Rhipicephalus appendiculatus	Rhipicephalus appendiculatus			Morphology		Identified morphology using key: Walker et al.			Between December 2013 and January 2015		Uganda	Mitoma			30.01	-0.62618	WGS84			-0.62618, 30.01	Decimal degrees	24000	https://manisnet.org	Gazetteer: Geonames (Mitoma District, second-order administrative division, 8030586)
3134	Walter Reed Biosystematics Unit (WRAIR, Division of Entomology)	http://www.wrbu.si.edu/	Tarpey, John	jbtarpey@my.loyno.edu	Walter Reed Biosystematics Unit MSC MRC534 Smithsonian Institution 4210 Silver Hill Rd Suitland MD 20746 USA	2021-02-11							Human observation	Vudriko P, Okwee-Acai J, Tayebwa DS, et al. Emergence of multi-acaricide resistant Rhipicephalus ticks and its implication on chemical tick control in Uganda. Parasit Vectors. 2016;9:4. Published 2016 Jan 4. doi:10.1186/s13071-015-1278-3			Animalia	Arthropoda	Arachnida	Ixodida	Ixodidae	Rhipicephalus	appendiculatus	Neumann, 1901	Rhipicephalus appendiculatus	Rhipicephalus appendiculatus			Morphology		Identified morphology using key: Walker et al.			Between December 2013 and January 2015		Uganda	Rukungiri			29.8778	-0.69077	WGS84			-0.69077, 29.87781	Decimal degrees	43750	https://manisnet.org	Gazetteer: Geonames (Rukungiri District, second-order administrative division, 443364)
3157	Walter Reed Biosystematics Unit (WRAIR, Division of Entomology)	http://www.wrbu.si.edu/	Tarpey, John	jbtarpey@my.loyno.edu	Walter Reed Biosystematics Unit MSC MRC534 Smithsonian Institution 4210 Silver Hill Rd Suitland MD 20746 USA	2021-02-11							Human observation	Vudriko, P., Okwee-Acai, J., Byaruhanga, J., Tayebwa, D. S., Okech, S. G., Tweyongyere, R., … Suzuki, H. (2018). Chemical tick control practices in southwestern and northwestern Uganda. Ticks and Tick-Borne Diseases, 9(4), 945–955. https://doi.org/10.1016/j.ttbdis.2018.03.009			Animalia	Arthropoda	Arachnida	Ixodida	Ixodidae	Rhipicephalus	appendiculatus	Neumann, 1901	Rhipicephalus appendiculatus	Rhipicephalus appendiculatus			Morphology		Identified using Walker et al., 2014			Between July and September 2015		Uganda	Mbarara			30.6	-0.5	WGS84				Decimal degrees	50600	https://manisnet.org	Gazetteer: Geonames (Mbarara District, second-order administrative division, 443355)
3158	Walter Reed Biosystematics Unit (WRAIR, Division of Entomology)	http://www.wrbu.si.edu/	Tarpey, John	jbtarpey@my.loyno.edu	Walter Reed Biosystematics Unit MSC MRC534 Smithsonian Institution 4210 Silver Hill Rd Suitland MD 20746 USA	2021-02-11							Human observation	Vudriko, P., Okwee-Acai, J., Byaruhanga, J., Tayebwa, D. S., Okech, S. G., Tweyongyere, R., … Suzuki, H. (2018). Chemical tick control practices in southwestern and northwestern Uganda. Ticks and Tick-Borne Diseases, 9(4), 945–955. https://doi.org/10.1016/j.ttbdis.2018.03.009			Animalia	Arthropoda	Arachnida	Ixodida	Ixodidae	Rhipicephalus	appendiculatus	Neumann, 1901	Rhipicephalus appendiculatus	Rhipicephalus appendiculatus			Morphology		Identified using Walker et al., 2014			Between July and September 2015		Uganda	Mitoma			30.01	-0.62618	WGS84				Decimal degrees	23400	https://manisnet.org	Gazetteer: Geonames (Mitoma District, second-order administrative division, 8030586)
3159	Walter Reed Biosystematics Unit (WRAIR, Division of Entomology)	http://www.wrbu.si.edu/	Tarpey, John	jbtarpey@my.loyno.edu	Walter Reed Biosystematics Unit MSC MRC534 Smithsonian Institution 4210 Silver Hill Rd Suitland MD 20746 USA	2021-02-11							Human observation	Vudriko, P., Okwee-Acai, J., Byaruhanga, J., Tayebwa, D. S., Okech, S. G., Tweyongyere, R., … Suzuki, H. (2018). Chemical tick control practices in southwestern and northwestern Uganda. Ticks and Tick-Borne Diseases, 9(4), 945–955. https://doi.org/10.1016/j.ttbdis.2018.03.009			Animalia	Arthropoda	Arachnida	Ixodida	Ixodidae	Rhipicephalus	appendiculatus	Neumann, 1901	Rhipicephalus appendiculatus	Rhipicephalus appendiculatus			Morphology		Identified using Walker et al., 2014			Between July and September 2015		Uganda	Rukungiri			29.8778	-0.69077	WGS84				Decimal degrees	43400	https://manisnet.org	Gazetteer: Geonames (Rukungiri District, second-order administrative division, 443364)
3160	Walter Reed Biosystematics Unit (WRAIR, Division of Entomology)	http://www.wrbu.si.edu/	Tarpey, John	jbtarpey@my.loyno.edu	Walter Reed Biosystematics Unit MSC MRC534 Smithsonian Institution 4210 Silver Hill Rd Suitland MD 20746 USA	2021-02-11							Human observation	Vudriko, P., Okwee-Acai, J., Byaruhanga, J., Tayebwa, D. S., Okech, S. G., Tweyongyere, R., … Suzuki, H. (2018). Chemical tick control practices in southwestern and northwestern Uganda. Ticks and Tick-Borne Diseases, 9(4), 945–955. https://doi.org/10.1016/j.ttbdis.2018.03.009			Animalia	Arthropoda	Arachnida	Ixodida	Ixodidae	Rhipicephalus	appendiculatus	Neumann, 1901	Rhipicephalus appendiculatus	Rhipicephalus appendiculatus			Morphology		Identified using Walker et al., 2014			Between July and September 2015		Uganda	Adjumani			31.75	3.25	WGS84				Decimal degrees	50100	https://manisnet.org	Gazetteer: Geonames (Adjumani District, second-order administrative division, 443782)
3174	George Mason University	https://chhs.gmu.edu/	Wofford, Rachel	rwofford@gmu.edu	4400 University Drive, Fairfax, Virginia 22030	2021-02-11							Human observation	Block, W. (1968). Ticks from waterbuck and warthog in the Queen Elizabeth National Park, Uganda. East African Wildlife Journal, 6(1):140-141.			Animalia	Arthropoda	Arachnida	Ixodida	Ixodidae	Rhipicephalus	appendiculatus	Neumann, 1901	Rhipicephalus appendiculatus	Rhipicephalus appendiculatus			Morphology		Hoogerstaal, H. (1956). African Ixodidae 1. Ticks of the Sudan with special reference to Equatorial Province and with Preliminary Review of the Genusa Boophilus, Margaroups and Hyalomma. US Navy, Washington, DC.	1964-05-14	1964-05-14	14th May, 1964		Uganda			Kamulikwezi area of the Queen Elizabeth National Park to the north of Lake George	30.1167	0.133333	WGS84	30deg07'E	0deg08'N	0deg08'N, 30deg07'E	Degrees minutes seconds	7796	Manis Calc: (Coordinates only, locality description, degrees decimal minutes, datum not recorded, nearest minute precision, Rachel Wofford, 2/1/2021)	From article
3179	George Mason University	https://chhs.gmu.edu/	Wofford, Rachel	rwofford@gmu.edu	4400 University Drive, Fairfax, Virginia 22030	2021-02-11							Human observation	Block, W. (1968). Ticks from waterbuck and warthog in the Queen Elizabeth National Park, Uganda. East African Wildlife Journal, 6(1):140-141.			Animalia	Arthropoda	Arachnida	Ixodida	Ixodidae	Rhipicephalus	appendiculatus	Neumann, 1901	Rhipicephalus appendiculatus	Rhipicephalus appendiculatus			Morphology		Hoogerstaal, H. (1956). African Ixodidae 1. Ticks of the Sudan with special reference to Equatorial Province and with Preliminary Review of the Genusa Boophilus, Margaroups and Hyalomma. US Navy, Washington, DC.	1964-05-14	1964-05-14	14th May, 1964		Uganda			Kamulikwezi area of the Queen Elizabeth National Park to the north of Lake George	30.1167	0.133333	WGS84	30deg07'E	0deg08'N	0deg08'N, 30deg07'E	Degrees minutes seconds	7796	Manis Calc: (Coordinates only, locality description, degrees decimal minutes, datum not recorded, nearest minute precision, Rachel Wofford, 2/1/2021)	From article
3193	George Mason University	https://chhs.gmu.edu/	Wofford, Rachel	rwofford@gmu.edu	4400 University Drive, Fairfax, Virginia 22030	2021-02-11							Human observation	Rubaire-Akiiki, C.M., Okello-Onen, J., Musunga, D., Kabagambe, E.K. Vaarst, M. et al. (2006). Effect of agro-ecological zone and grazing system on incidence of East Coast Fever in calves in Mbale and Sironko Districts of Eastern Uganda. Preventive Veterinary Medicine, 75: 251-266.			Animalia	Arthropoda	Arachnida	Ixodida	Ixodidae	Rhipicephalus	appendiculatus	Neumann, 1901	Rhipicephalus appendiculatus	Rhipicephalus appendiculatus								May 2002 and February 2003		Uganda			Lowlands of Mbale and Skironko Districts	34.2438	1.06539	WGS84			Study area between 34degE and 34deg35'E	Degrees minutes seconds	31000	https://manisnet.org	Google Maps
3198	George Mason University	https://chhs.gmu.edu/	Wofford, Rachel	rwofford@gmu.edu	4400 University Drive, Fairfax, Virginia 22030	2021-02-11							Human observation	Rubaire-Akiiki, C.M., Okello-Onen, J., Musunga, D., Kabagambe, E.K. Vaarst, M. et al. (2006). Effect of agro-ecological zone and grazing system on incidence of East Coast Fever in calves in Mbale and Sironko Districts of Eastern Uganda. Preventive Veterinary Medicine, 75: 251-266.			Animalia	Arthropoda	Arachnida	Ixodida	Ixodidae	Rhipicephalus	appendiculatus	Neumann, 1901	Rhipicephalus appendiculatus	Rhipicephalus appendiculatus								May 2002 and February 2003		Uganda			Midlands of Mbale and Skironko Districts	34.2438	1.06539	WGS84			Study area between 34degE and 34deg35'E	Degrees minutes seconds	31000	https://manisnet.org	Google Maps
3203	George Mason University	https://chhs.gmu.edu/	Wofford, Rachel	rwofford@gmu.edu	4400 University Drive, Fairfax, Virginia 22030	2021-02-11							Human observation	Rubaire-Akiiki, C.M., Okello-Onen, J., Musunga, D., Kabagambe, E.K. Vaarst, M. et al. (2006). Effect of agro-ecological zone and grazing system on incidence of East Coast Fever in calves in Mbale and Sironko Districts of Eastern Uganda. Preventive Veterinary Medicine, 75: 251-266.			Animalia	Arthropoda	Arachnida	Ixodida	Ixodidae	Rhipicephalus	appendiculatus	Neumann, 1901	Rhipicephalus appendiculatus	Rhipicephalus appendiculatus								May 2002 and February 2003		Uganda			Uplands of Mbale and Skironko Districts	34.2438	1.06539	WGS84			Study area between 34degE and 34deg35'E	Degrees minutes seconds	31000	https://manisnet.org	Google Maps
3208	George Mason University	https://chhs.gmu.edu/	Wofford, Rachel	rwofford@gmu.edu	4400 University Drive, Fairfax, Virginia 22030	2021-02-11							Human observation	Okello-Onen, J., Tukahirwa, E.M., Perry, B.D., Rowlands, G.J., Nagda, S.N., et al. (2003). The Impact of Tick Control on the Productivity of Indigenous Cattle under Ranch Conditoins in Uganda. Tropical Animal Health and Production, 35:237-247.			Animalia	Arthropoda	Arachnida	Ixodida	Ixodidae	Rhipicephalus	appendiculatus	Neumann, 1901	Rhipicephalus appendiculatus	Rhipicephalus appendiculatus										Uganda			Nabiswera, Luwero District	32.2667	1.46667	WGS84	0.1deg28'N	32deg16'E	32deg16'E, 0.1deg28'N	Degrees minutes seconds	7796	Manis Calc: (Coordinates only; gazetteer; degrees decimal minutes; datum not recorded; nearest minute; distance units m) Potter_1/19/2021	From article
3218	George Mason University	https://chhs.gmu.edu/	Wofford, Rachel	rwofford@gmu.edu	4400 University Drive, Fairfax, Virginia 22030	2021-02-11							Human observation	Byaruhanga, C., Collins, N.E., Knobel, D., Kabasa, W., & Oosthusizen, M.C. (2015). Endemic status of tick-borne infections and tick species diversity among transhumant zebu cattle in Karamoja Region, Uganda: Support for control approaches. Veterinary Parasitology: Regional Studies and Reports, 1-2:21-30.			Animalia	Arthropoda	Arachnida	Ixodida	Ixodidae	Rhipicephalus	appendiculatus	Neumann, 1901	Rhipicephalus appendiculatus	Rhipicephalus appendiculatus			Morphology		Walker, A.R., Bouattour, A., Camicas, J.-L., Estrada-Peña, A., Horak, I.G., Latif, A.A., Pegram, R.G., Preston, P.M., 2013. Ticks of Domestic Animals in Africa: A Guide to Identification of Species. International Consortium on Ticks and Tick Borne Diseases ((ICTTD2), 221 pp).			November 2013 through January 2014		Uganda			Moroto district of Karamoja Region	34.6439	2.6389	WGS84					60500	https://manisnet.org	Gazetteer; GeoNames (Moroto District; second-order administrative division; GeoNames ID 443356)
3226	George Mason University	https://chhs.gmu.edu/	Wofford, Rachel	rwofford@gmu.edu	4400 University Drive, Fairfax, Virginia 22030	2021-02-11							Human observation	Byaruhanga, C., Collins, N.E., Knobel, D., Kabasa, W., & Oosthusizen, M.C. (2015). Endemic status of tick-borne infections and tick species diversity among transhumant zebu cattle in Karamoja Region, Uganda: Support for control approaches. Veterinary Parasitology: Regional Studies and Reports, 1-2:21-30.			Animalia	Arthropoda	Arachnida	Ixodida	Ixodidae	Rhipicephalus	appendiculatus	Neumann, 1901	Rhipicephalus appendiculatus	Rhipicephalus appendiculatus			Morphology		Walker, A.R., Bouattour, A., Camicas, J.-L., Estrada-Peña, A., Horak, I.G., Latif, A.A., Pegram, R.G., Preston, P.M., 2013. Ticks of Domestic Animals in Africa: A Guide to Identification of Species. International Consortium on Ticks and Tick Borne Diseases ((ICTTD2), 221 pp).			November 2013 through January 2014		Uganda			Kotido district of Karamoja Region	34.1	3	WGS84					68750	https://manisnet.org	Gazetteer: Geonames (Kotido District, second-order administrative division, 443347)
3240	George Mason University	https://chhs.gmu.edu/	Wofford, Rachel	rwofford@gmu.edu	4400 University Drive, Fairfax, Virginia 22030	2021-02-11							Human observation	Kaiser, M.N., Sutherst, R.W., & Bourne, A.S. (1982). Relationship Between Ticks and Zebu Cattle in Southern Uganda. Trop. Anim. Hlth. Prod. 14:63-74.			Animalia	Arthropoda	Arachnida	Ixodida	Ixodidae	Rhipicephalus	appendiculatus	Neumann, 1901	Rhipicephalus appendiculatus	Rhipicephalus appendiculatus								January 1976 to March 1977		Uganda			Lake Victoria near Kigungu village, Entebbe district	32.4333	0.0333333	WGS84	0deg02'N	32deg26'E	32deg26'E, 0deg02'N	Degrees minutes seconds	7796	Manis Calc: (Coordinates only; gazetteer; degrees decimal minutes; datum not recorded; nearest minute; distance units m) Potter_1/19/2021	From article
3417	George Mason University	https://chhs.gmu.edu/	Kano, Arisa	akano@gmu.edu	4400 University Drive, Fairfax, Virginia 22030	2021-02-11							Human observation	Kipronoh, K., Gathuma, J.M., Kitala, P.M., Kiara, H.K. (2011). Prevalence of Tick-borne Infections in Extensive Cattle Management System in West Pokot District, Kenya. Bulletin of animal health and production in Africa. 59(1): 43-52.			Animalia	Arthropoda	Arachnida	Ixodida	Ixodidae	Rhipicephalus	appendiculatus	Neumann, 1901	R. appendiculatus	Rhipicephalus appendiculatus					ID method not given			between November, 2006 and January, 2007		Kenya		West Pokot	Kacheliba, Kongelai, Chepareria	35.25	1.75	WGS84					103000	https://manisnet.org	Gazetteer; GeoNames (West Pokot; first-order administrative division; GeoNames ID 178145)
3422	George Mason University	https://chhs.gmu.edu/	Kano, Arisa	akano@gmu.edu	4400 University Drive, Fairfax, Virginia 22030	2021-02-11							Human observation	Rothen, J., Githaka, N., Kanduma, E.G., Olds, C., Pfluger, V., Mwaura S., Bishop, R.P., & C. Daubenberger. (2016). Matrix-assisted laser desorption/ionization time of flight mass spectrometry for comprehensive indexing of East African ixodid tick species. Parasites & Vectors 9:151.			Animalia	Arthropoda	Arachnida	Ixodida	Ixodidae	Rhipicephalus	appendiculatus	Neumann, 1901	Rhipicephalus appendiculatus	Rhipicephalus appendiculatus			Morphology					2014		Kenya				38	1	WGS84					650000	https://manisnet.org	Gazetteer: GeoNames: Kenya, independent political entity; GeoName ID: 192950, Pecor D Jan 2021
3424	George Mason University	https://chhs.gmu.edu/	Kano, Arisa	akano@gmu.edu	4400 University Drive, Fairfax, Virginia 22030	2021-02-11							Human observation	Sang, R. et al. (2006). Tickborne Arbovirus Surveillance in Market Livestock, Nairobi, Kenya. Emerging Infectious Diseases 12(7): 1074-1080.			Animalia	Arthropoda	Arachnida	Ixodida	Ixodidae	Rhipicephalus	appendiculatus	Neumann, 1901	Rhipicephalus appendiculatus	Rhipicephalus appendiculatus			Morphology					between September and November 1999		Kenya		Nairobi	Njiru and Dagoretti abattoirs	36.8333	-1.28333	WGS84					30500	https://manisnet.org	Gazetteer; GeoNames (Nairobi; first-order administrative division; GeoNames ID 184742)
3425	George Mason University	https://chhs.gmu.edu/	Kano, Arisa	akano@gmu.edu	4400 University Drive, Fairfax, Virginia 22030	2021-02-11							Human observation	Omondi, D., Masiga, D.K., Fielding, B.C., Kariuki, E., Ajamma, Y.U., Mwamuye, M.M., Ouso, D.O., & J. Villinger. (2017). Molecular Detection of Tick-Borne Pathogen Diversities in Ticks from Livestock and Reptiles along the Shores and Adjacent Islands of Lake Victoria and Lake Baringo, Kenya. Front. Vet. Sci. 4:73.			Animalia	Arthropoda	Arachnida	Ixodida	Ixodidae	Rhipicephalus	appendiculatus	Neumann, 1901	Rhipicephalus appendiculatus	Rhipicephalus appendiculatus			Morphology					in 2012 and 2013 during the wet moths of April-May and October-December		Kenya		Homa Bay	Rusinga	34.1771	-0.40654	WGS84					8100	https://manisnet.org	Gazetteer; GeoNames (Rusinga Island; island; GeoNames ID 180956)
3426	George Mason University	https://chhs.gmu.edu/	Kano, Arisa	akano@gmu.edu	4400 University Drive, Fairfax, Virginia 22030	2021-02-11							Human observation	Omondi, D., Masiga, D.K., Fielding, B.C., Kariuki, E., Ajamma, Y.U., Mwamuye, M.M., Ouso, D.O., & J. Villinger. (2017). Molecular Detection of Tick-Borne Pathogen Diversities in Ticks from Livestock and Reptiles along the Shores and Adjacent Islands of Lake Victoria and Lake Baringo, Kenya. Front. Vet. Sci. 4:73.			Animalia	Arthropoda	Arachnida	Ixodida	Ixodidae	Rhipicephalus	appendiculatus	Neumann, 1901	Rhipicephalus appendiculatus	Rhipicephalus appendiculatus			Morphology					in 2012 and 2013 during the wet moths of April-May and October-December		Kenya		Homa Bay	Rusinga	34.1771	-0.40654	WGS84					8100	https://manisnet.org	Gazetteer; GeoNames (Rusinga Island; island; GeoNames ID 180956)
3427	George Mason University	https://chhs.gmu.edu/	Kano, Arisa	akano@gmu.edu	4400 University Drive, Fairfax, Virginia 22030	2021-02-11							Human observation	Oswe, M., Odhiambo, R., Mutai, B., Nyakoe, N. Awinda, G., & J.N. Waitumbi. (2018). Zoonotic Pathogens in Ticks Collected from Livestock in Kenya. Open Journal of Preventive Medicine 8:248-259.			Animalia	Arthropoda	Arachnida	Ixodida	Ixodidae	Rhipicephalus	appendiculatus	Neumann, 1901	Rhipicephalus appendiculatus	Rhipicephalus appendiculatus					ID method not given					Kenya		Nairobi and Mombasa	Kenya Meat Commission-KMC at Athi River and Dagoretti & KMC Kibarani, Uwanja wa Ndege, Mariakani and Kasemeni	38	1	WGS84					650000	https://manisnet.org	Gazetteer: GeoNames: Kenya, independent political entity; GeoName ID: 192950, Pecor D Jan 2021
3428	George Mason University	https://chhs.gmu.edu/	Kano, Arisa	akano@gmu.edu	4400 University Drive, Fairfax, Virginia 22030	2021-02-11							Human observation	Oswe, M., Odhiambo, R., Mutai, B., Nyakoe, N. Awinda, G., & J.N. Waitumbi. (2018). Zoonotic Pathogens in Ticks Collected from Livestock in Kenya. Open Journal of Preventive Medicine 8:248-259.			Animalia	Arthropoda	Arachnida	Ixodida	Ixodidae	Rhipicephalus	appendiculatus	Neumann, 1901	Rhipicephalus appendiculatus	Rhipicephalus appendiculatus					ID method not given					Kenya		Nairobi and Mombasa	Kenya Meat Commission-KMC at Athi River and Dagoretti & KMC Kibarani, Uwanja wa Ndege, Mariakani and Kasemeni	38	1	WGS84					650000	https://manisnet.org	Gazetteer: GeoNames: Kenya, independent political entity; GeoName ID: 192950, Pecor D Jan 2021
3429	George Mason University	https://chhs.gmu.edu/	Kano, Arisa	akano@gmu.edu	4400 University Drive, Fairfax, Virginia 22030	2021-02-11							Human observation	Wesonga, F. D., Kitala, P. M., Gathuma, J. M., Njenga, M. J., & Ngumi, P. N. (2010). An assessment of tick-borne diseases constraints to livestock production in a smallholder livestock production system in Machakos District, Kenya. Livestock Research for Rural Development 22(6)			Animalia	Arthropoda	Arachnida	Ixodida	Ixodidae	Rhipicephalus	appendiculatus	Neumann, 1901	Rhipicephalus appendiculatus	Rhipicephalus appendiculatus					ID method not given					Kenya	Eastern		Machakos	37.408	-1.282	WGS84	between 36.45'E and 37.45'E	between 0.45'S and 1.31'S			71500	https://manisnet.org	Gazetteer; GeoNames (Machakos; first-order administrative division; GeoNames ID 7667644)
3430	George Mason University	https://chhs.gmu.edu/	Kano, Arisa	akano@gmu.edu	4400 University Drive, Fairfax, Virginia 22030	2021-02-11							Human observation	Wanzala, W., Hassanali, A., Mukabana, W.R., Takken, W. (2018). Essential oils of indigenous plants protect livestock from infestations of Rhipicephalus appendiculatus and other tick species in herds grazing in natural pastures in western Kenya. Journal of Pest Science. 91:395-404.			Animalia	Arthropoda	Arachnida	Ixodida	Ixodidae	Rhipicephalus	appendiculatus	Neumann, 1901	Rhipicephalus appendiculatus	Rhipicephalus appendiculatus			Morphology		identified following the descriptions of Hoogstraal (1956a, b), Matthysse and Colbo (1987), Okello-Onen et al. (1999) and Walker et al. (2003)					Kenya		Bungoma		34.639	0.66	WGS84		34*20' and 25*15'E	00*28' and 10*30'N		54750	https://manisnet.org	Gazetteer; GeoNames (Bungoma; first-order administrative division; GeoNames ID 200066)
3431	George Mason University	https://chhs.gmu.edu/	Kano, Arisa	akano@gmu.edu	4400 University Drive, Fairfax, Virginia 22030	2021-02-11							Human observation	Amoo, A.O.J., Dipeolu, O. O., Capstick, P. B., Munyinyi, D. M., Gichuru, L. N., & Odhiambo, T.R. (1993). Ixodid Ticks (Acari: Ixodidae) and Livestock Production: Effect of Varying Acaricide Treatments on Ticks and Productivity in East Coast Fever-Immunized Weaner and Dairy Cattle. Journal of medical entomology. 30(3): 503-512.			Animalia	Arthropoda	Arachnida	Ixodida	Ixodidae	Rhipicephalus	appendiculatus	Neumann, 1901	Rhipicephalus appendiculatus	Rhipicephalus appendiculatus					ID method not given					Kenya	Coast	Kilifi	Livestock Productivity Centre of the Kenya Agricultural Research Institute in Mariakani, 38 km west of Mombasa on the Nairobi-Mombasa highway	39.644	-3.563	WGS84					142100	https://manisnet.org	Gazetteer; GeoNames (Kilifi; first-order administrative division; GeoNames ID 192064)
3432	George Mason University	https://chhs.gmu.edu/	Kano, Arisa	akano@gmu.edu	4400 University Drive, Fairfax, Virginia 22030	2021-02-11							Human observation	Kasaija, P.D., Contreras, M., Kabi, F., Mugerwa, S., & J. Fuente. (2020). Vaccination with Recombinant Subolesin Antigens Provides Cross-Tick Species Protection in Bos indicus and Crossbred Cattle in Uganda. Vaccines 8:319.			Animalia	Arthropoda	Arachnida	Ixodida	Ixodidae	Rhipicephalus	appendiculatus	Neumann, 1901	Rhipicephalus appendiculatus	Rhipicephalus appendiculatus					ID method not given			2012		Uganda				32.5	1.25	WGS84					436750	https://manisnet.org	Gazetteer; GeoNames (Republic of Uganda; independent political entity; GeoNames ID 226074)
3433	George Mason University	https://chhs.gmu.edu/	Kano, Arisa	akano@gmu.edu	4400 University Drive, Fairfax, Virginia 22030	2021-02-11							Human observation	Miyama, T., Byaruhanga, J., Okamura, I., Uchida, L., Muramatsu, Y., Mwebembezi, W., Vudriko, P., & K. Makita. (2020). Effect of chemical tick control practices on tick infestation and Theileria parva infection in an intensive dairy production region of Uganda. Tick and Tick-borne Diseases 11: 101438.			Animalia	Arthropoda	Arachnida	Ixodida	Ixodidae	Rhipicephalus	appendiculatus	Neumann, 1901	Rhipicephalus appendiculatus	Rhipicephalus appendiculatus					Identified using a published manual			From October 2016 to May 2017		Uganda			Mbarara	30.6	-0.5	WGS84	33.36*E	01.43*N	1.43* N 33.36* E	Decimal degrees	51000	https://manisnet.org	GeoNames (Mbarara District; second-order administrative division; GeoNames ID 443355)
3434	George Mason University	https://chhs.gmu.edu/	Kano, Arisa	akano@gmu.edu	4400 University Drive, Fairfax, Virginia 22030	2021-02-11							Human observation	Byaruhanga, C., Collins, N.E., Knobel, D., Kabasa, W., & M.C. Oosthuizen. (2015). Endemic status of tick-borne infections and tick species diversity among transhumant zebu cattle in Karamoja Region, Uganda: Support for control approaches. Veterinary Parasitology: Regional Studies and Reports 1-2: 21-30.			Animalia	Arthropoda	Arachnida	Ixodida	Ixodidae	Rhipicephalus	appendiculatus	Neumann, 1901	Rhipicephalus appendiculatus	Rhipicephalus appendiculatus			Morphology					November 2013 to January 2014		Uganda		Karamoja	Moroto	34.6439	2.6389	WGS84	33*30'E to 35*E	1*30'N to 4*N			60500	https://manisnet.org	Gazetteer; GeoNames (Moroto District; second-order administrative division; GeoNames ID 443356)
3435	George Mason University	https://chhs.gmu.edu/	Kano, Arisa	akano@gmu.edu	4400 University Drive, Fairfax, Virginia 22030	2021-02-11							Human observation	Byaruhanga, C., Collins, N.E., Knobel, D., Kabasa, W., & M.C. Oosthuizen. (2015). Endemic status of tick-borne infections and tick species diversity among transhumant zebu cattle in Karamoja Region, Uganda: Support for control approaches. Veterinary Parasitology: Regional Studies and Reports 1-2: 21-30.			Animalia	Arthropoda	Arachnida	Ixodida	Ixodidae	Rhipicephalus	appendiculatus	Neumann, 1901	Rhipicephalus appendiculatus	Rhipicephalus appendiculatus			Morphology					November 2013 to January 2014		Uganda		Karamoja	Kotido	34.1	3	WGS84	33*30'E to 35*E	1*30'N to 4*N			68750	https://manisnet.org	Gazetteer: Geonames (Kotido District, second-order administrative division, 443347)
3436	George Mason University	https://chhs.gmu.edu/	Kano, Arisa	akano@gmu.edu	4400 University Drive, Fairfax, Virginia 22030	2021-02-11							Human observation	Magona, J.W., Walubengo, J., & F. Kabi. (2011). Response of Nkedi Zebu and Ankole cattle to tick infestation and natural tick-borne, helminth and trypanosome infections in Uganda. Trop. Anim. Health Prod. 43:1019-1033.			Animalia	Arthropoda	Arachnida	Ixodida	Ixodidae	Rhipicephalus	appendiculatus	Neumann, 1901	Rhipicephalus appendiculatus	Rhipicephalus appendiculatus					ID method not given			October 2006 to August 2007		Uganda		Soroti District	Akumoi, Aswii, Osamito, Kamod, Opungre, Okokoma	33.5943	1.78481	WGS84					29000	https://manisnet.org	Gazetteer; GeoNames (Soroti District; second-order administrative division; GeoNames ID 443365)
3437	George Mason University	https://chhs.gmu.edu/	Kano, Arisa	akano@gmu.edu	4400 University Drive, Fairfax, Virginia 22030	2021-02-11							Human observation	Matthysse, J.G., Murray, H.C., & E.P. Kamya. (1969). Acaricide Trials Against Rhipicephalus appendiculatus Neum., Amblyomma variegatum (F.) and Boophilus decoloratus (Koch) (Ixodidae) on Cattle in Uganda. Bulletin of Entomological Research 58(3):465-485.			Animalia	Arthropoda	Arachnida	Ixodida	Ixodidae	Rhipicephalus	appendiculatus	Neumann, 1901	Rhipicephalus appendiculatus	Rhipicephalus appendiculatus					ID method not given			the first Ruizi experiment, 17th August to 9th September 1965; the last experiment conducted from 31st January to 25th February 1966		Uganda		Ankole	Ruizi	32.5	1.25	WGS84					436750	https://manisnet.org	Gazetteer; GeoNames (Republic of Uganda; independent political entity; GeoNames ID 226074)
3438	George Mason University	https://chhs.gmu.edu/	Kano, Arisa	akano@gmu.edu	4400 University Drive, Fairfax, Virginia 22030	2021-02-11							Human observation	Matthysse, J.G., Murray, H.C., & E.P. Kamya. (1969). Acaricide Trials Against Rhipicephalus appendiculatus Neum., Amblyomma variegatum (F.) and Boophilus decoloratus (Koch) (Ixodidae) on Cattle in Uganda. Bulletin of Entomological Research 58(3):465-485.			Animalia	Arthropoda	Arachnida	Ixodida	Ixodidae	Rhipicephalus	appendiculatus	Neumann, 1901	Rhipicephalus appendiculatus	Rhipicephalus appendiculatus					ID method not given			the first Ruizi experiment, 17th August to 9th September 1965; the last experiment conducted from 31st January to 25th February 1967		Uganda		Entebbe	Animal Health Research Centre	32.4795	0.05621	WGS84					7300	https://manisnet.org	Gazetteer: Geonames (Entebbe, populated place, 233508)
3439	George Mason University	https://chhs.gmu.edu/	Kano, Arisa	akano@gmu.edu	4400 University Drive, Fairfax, Virginia 22030	2021-02-11							Human observation	Kitaka, F.X., Oteng, A.K., & E.P. Kamya. (1970). Toxaphene-resistant Ticks Occuring on Cattle in Uganda: Boophilus decolaratus, Rhipicephalus evertsi and Rhipicephalus appendiculatus. Bull. Epizoot. Dis. Afr. 18:137-142.			Animalia	Arthropoda	Arachnida	Ixodida	Ixodidae	Rhipicephalus	appendiculatus	Neumann, 1901	Rhipicephalus appendiculatus	Rhipicephalus appendiculatus					ID method not given					Uganda		West Mengo	Nkumba Dairy Farm	32.5	1.25	WGS84					436750	https://manisnet.org	Gazetteer; GeoNames (Republic of Uganda; independent political entity; GeoNames ID 226074)
3440	George Mason University	https://chhs.gmu.edu/	Kano, Arisa	akano@gmu.edu	4400 University Drive, Fairfax, Virginia 22030	2021-02-11							Human observation	Kitaka, F.X., Oteng, A.K., & E.P. Kamya. (1970). Toxaphene-resistant Ticks Occuring on Cattle in Uganda: Boophilus decolaratus, Rhipicephalus evertsi and Rhipicephalus appendiculatus. Bull. Epizoot. Dis. Afr. 18:137-142.			Animalia	Arthropoda	Arachnida	Ixodida	Ixodidae	Rhipicephalus	appendiculatus	Neumann, 1901	Rhipicephalus appendiculatus	Rhipicephalus appendiculatus					ID method not given					Uganda		West Mengo	Kigungu at Old Entebbe	32.4369	0.02965	WGS84					1100	https://manisnet.org	Gazetteer; GeoNames (Kigungu; populated place; GeoNames ID 321401)
3633	Smithsonian National Zoo	https://nationalzoo.si.edu/	Kearney, Mary	mkearney@umich.edu	3001 Connecticut Ave NW, Washington, DC 20008	2021-06-24								Solberg, I. M., & Aloo, I. A. (1976). Viral Isolates from Ixodid Ticks of Wild Animals in Kenya. Wildlife Diseases, 413–421. https://doi.org/10.1007/978-1-4757-1656-6_45			Animalia	Arthropoda	Arachnida	Ixodida	Ixodidae	Rhipicephalus	appendiculatus	Neumann, 1901	Rhipicephalus appendiculatus	Rhipicephalus appendiculatus			morphology					From April 1973 to April 1975		Kenya				38	1	WGS84					650000	https://manisnet.org	Gazetteer: GeoNames: Kenya, independent political entity; GeoName ID: 192950, Pecor D Jan 2021
3639	Smithsonian National Zoo	https://nationalzoo.si.edu/	Kearney, Mary	mkearney@umich.edu	3001 Connecticut Ave NW, Washington, DC 20008	2021-06-24							Human observation	Oguge, N.O., RM, Ondiaka P. 1997. A preliminary survey of the macroparasite communities of rodents of Kahawa, central Kenya. : Belg. J. Zoo. (Suppl. 1) 127:113-118			Animalia	Arthropoda	Arachnida	Ixodida	Ixodidae	Rhipicephalus	appendiculatus	Neumann, 1901	Rhipicephalus appendiculatus	Rhipicephalus appendiculatus	morphology							two consecutive nights per week for eight weeks in January and April 1996.		Kenya		Kahawa	Kenyatta University	36.8	-1.23333	WGS84	1D14S	36D48E	1D14'S, 35D48'E	Degrees minutes seconds	31289	Manis Calc: (Coordinates only; gazetteer; degrees decimal minutes; datum not recorded; nearest 10 minutes; distance units m) 6/24/2021 Pecor	From article
3642	Smithsonian National Zoo	https://nationalzoo.si.edu/	Kearney, Mary	mkearney@umich.edu	3001 Connecticut Ave NW, Washington, DC 20008	2021-06-24							Human observation	Oguge, N.O., RM, Ondiaka P. 1997. A preliminary survey of the macroparasite communities of rodents of Kahawa, central Kenya. : Belg. J. Zoo. (Suppl. 1) 127:113-118			Animalia	Arthropoda	Arachnida	Ixodida	Ixodidae	Rhipicephalus	appendiculatus	Neumann, 1901	Rhipicephalus appendiculatus	Rhipicephalus appendiculatus	morphology							two consecutive nights per week for eight weeks in January and April 1996.		Kenya		Kahawa	Kenyatta University	36.8	-1.23333	WGS84	1D14S	36D48E	1D14'S, 35D48'E	Degrees minutes seconds	31289	Manis Calc: (Coordinates only; gazetteer; degrees decimal minutes; datum not recorded; nearest 10 minutes; distance units m) 6/24/2021 Pecor	From article
3645	Smithsonian National Zoo	https://nationalzoo.si.edu/	Kearney, Mary	mkearney@umich.edu	3001 Connecticut Ave NW, Washington, DC 20008	2021-06-24							Human observation	Oguge, N.O., RM, Ondiaka P. 1997. A preliminary survey of the macroparasite communities of rodents of Kahawa, central Kenya. : Belg. J. Zoo. (Suppl. 1) 127:113-118			Animalia	Arthropoda	Arachnida	Ixodida	Ixodidae	Rhipicephalus	appendiculatus	Neumann, 1901	Rhipicephalus appendiculatus	Rhipicephalus appendiculatus	morphology							two consecutive nights per week for eight weeks in January and April 1996.		Kenya		Kahawa	Kenyatta University	36.8	-1.23333	WGS84	1D14S	36D48E	1D14'S, 35D48'E	Degrees minutes seconds	31289	Manis Calc: (Coordinates only; gazetteer; degrees decimal minutes; datum not recorded; nearest 10 minutes; distance units m) 6/24/2021 Pecor	From article
3648	Smithsonian National Zoo	https://nationalzoo.si.edu/	Kearney, Mary	mkearney@umich.edu	3001 Connecticut Ave NW, Washington, DC 20008	2021-06-12							Human observation	Rinkanya, FGR, Kiniiya, HSN, (1992). Evaluation of the Efficacy of Ectopor Rhipicephalus appendiculatus ticks infesting cattle in Kenya. Bulletin of Animal Health and Production in Africa. p 197-200.			Animalia	Arthropoda	Arachnida	Ixodida	Ixodidae	Rhipicephalus	appendiculatus	Neumann, 1901	Rhipicephalus appendiculatus	Rhipicephalus appendiculatus	morphology		morphology							Kenya	Kajiado District	Ngong Division	Ngong Veterinary Farm	36.105	-1.60833	WGS84	1 36.5'S	36 63'E	1 36.5'S; 36 63'E	Degrees minutes seconds	5402	Manis Calc: (Coordinates only; gazetteer; degrees decimal minutes; datum not recorded; nearest 0.1 minute; distance units m) 6/24/2021 Pecor	From Article
3657	George Mason University	https://chhs.gmu.edu/	Arisa Kano	akano@gmu.edu	4400 University Drive, Fairfax, Virginia 22030	2021-07-15							Human observation	Sang, R., et al. (2011). Crimean-Congo Hemorrhagic Fever Virus in Hyalommid Ticks, Northeastern Kenya. Emerging Infectious Diseases 17(8):1502-1505.			Animalia	Arthropoda	Arachnida	Ixodida	Ixodidae	Rhipicephalus	appendiculatus	Neumann, 1901	Rhipicephalus appendiculatus	Rhipicephalus appendiculatus			Morphology							Kenya		Garissa	El-Humow village	39.6583	-0.456944	WGS84	39Deg39'30"E	0Deg 27'25"S	0Deg 27'25"S; 39Deg39'30"E	Degrees minutes seconds	5127	Manis Calc: Coordinates only, locality description, degrees minutes seconds, datum not recorded, nearest second precision, Pecor D, Jan 2021	From article: Lutomiah, J., Musila, L., Makio, A., Ochieng, C., Koka, H., Chepkorir, E., . . . Sang, R. (2014). Ticks and Tick-Borne Viruses From Livestock Hosts in Arid and Semiarid Regions of the Eastern and Northeastern Parts of Kenya. Journal of Medical Entomology, 51(1), 269-277. doi:10.1603/me13049
3682	Smithsonian National Zoo	https://nationalzoo.si.edu/	Kearney, Mary	mkearney@umich.edu	3001 Connecticut Ave NW, Washington, DC 20008	2021-07-15							Human observation	Gitau, G. K., Mcdermott, J. J., Katende, J. M., O'callaghan, C. J., Brown, R. N., & Perry, B. D. (2000). Differences in the epidemiology of theileriosis on smallholder dairy farms in contrasting agro-ecological and grazing strata of highland Kenya. Epidemiology and Infection, 124(2), 325-335. doi:10.1017/s0950268800003526			Animalia	Arthropoda	Arachnida	Ixodida	Ixodidae	Rhipicephalus	appendiculatus	Neumann, 1901	Rhipicephalus appendiculatus	Rhipicephalus appendiculatus						1995-09-01	1995-09-01	1995-09-01		Kenya		Murang’a District	Murang'a	37.1526	-0.72104	WGS84					50000	https://manisnet.org	Gazetteer: GeoNames ; Murang'a; seat of first-order admin division; GeoNames ID 185579_PecorD_July2021
3683	Smithsonian National Zoo	https://nationalzoo.si.edu/	Kearney, Mary	mkearney@umich.edu	3001 Connecticut Ave NW, Washington, DC 20008	2021-07-15							Human observation	Gitau, G. K., Mcdermott, J. J., Katende, J. M., O'callaghan, C. J., Brown, R. N., & Perry, B. D. (2000). Differences in the epidemiology of theileriosis on smallholder dairy farms in contrasting agro-ecological and grazing strata of highland Kenya. Epidemiology and Infection, 124(2), 325-335. doi:10.1017/s0950268800003526			Animalia	Arthropoda	Arachnida	Ixodida	Ixodidae	Rhipicephalus	appendiculatus	Neumann, 1901	Rhipicephalus appendiculatus	Rhipicephalus appendiculatus						1995-09-01	1995-09-01	1995-09-01		Kenya		Murang’a District	Murang'a	37.1526	-0.72104	WGS84					50000	https://manisnet.org	Gazetteer: GeoNames ; Murang'a; seat of first-order admin division; GeoNames ID 185579_PecorD_July2021
3684	Smithsonian National Zoo	https://nationalzoo.si.edu/	Kearney, Mary	mkearney@umich.edu	3001 Connecticut Ave NW, Washington, DC 20008	2021-07-15							Human observation	Gitau, G. K., Mcdermott, J. J., Katende, J. M., O'callaghan, C. J., Brown, R. N., & Perry, B. D. (2000). Differences in the epidemiology of theileriosis on smallholder dairy farms in contrasting agro-ecological and grazing strata of highland Kenya. Epidemiology and Infection, 124(2), 325-335. doi:10.1017/s0950268800003526			Animalia	Arthropoda	Arachnida	Ixodida	Ixodidae	Rhipicephalus	appendiculatus	Neumann, 1901	Rhipicephalus appendiculatus	Rhipicephalus appendiculatus						1995-09-01	1995-09-01	1995-09-01		Kenya		Murang’a District	Murang'a	37.1526	-0.72104	WGS84					50000	https://manisnet.org	Gazetteer: GeoNames ; Murang'a; seat of first-order admin division; GeoNames ID 185579_PecorD_July2021
3685	Smithsonian National Zoo	https://nationalzoo.si.edu/	Kearney, Mary	mkearney@umich.edu	3001 Connecticut Ave NW, Washington, DC 20008	2021-07-15							Human observation	Gitau, G. K., Mcdermott, J. J., Katende, J. M., O'callaghan, C. J., Brown, R. N., & Perry, B. D. (2000). Differences in the epidemiology of theileriosis on smallholder dairy farms in contrasting agro-ecological and grazing strata of highland Kenya. Epidemiology and Infection, 124(2), 325-335. doi:10.1017/s0950268800003526			Animalia	Arthropoda	Arachnida	Ixodida	Ixodidae	Rhipicephalus	appendiculatus	Neumann, 1901	Rhipicephalus appendiculatus	Rhipicephalus appendiculatus						1995-09-01	1995-09-01	1995-09-01		Kenya		Murang’a District	Murang'a	37.1526	-0.72104	WGS84					50000	https://manisnet.org	Gazetteer: GeoNames ; Murang'a; seat of first-order admin division; GeoNames ID 185579_PecorD_July2021
3686	Smithsonian National Zoo	https://nationalzoo.si.edu/	Kearney, Mary	mkearney@umich.edu	3001 Connecticut Ave NW, Washington, DC 20008	2021-07-15							Human observation	Gitau, G. K., Mcdermott, J. J., Katende, J. M., O'callaghan, C. J., Brown, R. N., & Perry, B. D. (2000). Differences in the epidemiology of theileriosis on smallholder dairy farms in contrasting agro-ecological and grazing strata of highland Kenya. Epidemiology and Infection, 124(2), 325-335. doi:10.1017/s0950268800003526			Animalia	Arthropoda	Arachnida	Ixodida	Ixodidae	Rhipicephalus	appendiculatus	Neumann, 1901	Rhipicephalus appendiculatus	Rhipicephalus appendiculatus						1995-09-01	1995-09-01	1995-09-01		Kenya		Murang’a District	Murang'a	37.1526	-0.72104	WGS84					50000	https://manisnet.org	Gazetteer: GeoNames ; Murang'a; seat of first-order admin division; GeoNames ID 185579_PecorD_July2021
3687	Smithsonian National Zoo	https://nationalzoo.si.edu/	Kearney, Mary	mkearney@umich.edu	3001 Connecticut Ave NW, Washington, DC 20008	2021-07-15							Human observation	Grootenhuis, J. G., Morrison, W. I., Karstad, L., Sayer, P. D., Young, A. S., Murray, M., & Haller, R. D. (1980). Fatal theileriosis in eland (Taurotragus oryx): pathology of natural and experimental cases. Research in veterinary science, 29(2), 219–29U.			Animalia	Arthropoda	Arachnida	Ixodida	Ixodidae	Rhipicephalus	appendiculatus	Neumann, 1901	R. appendiculatus	Rhipicephalus appendiculatus			morphology		doesn’t explicetly say ID method					Kenya			Mombasa	39.6667	-4.02	WGS84					15250	https://manisnet.org	Gazetteer; GeoNames (Mombasa; first-order administrative division; GeoNames ID 186298)
3702	Smithsonian National Zoo	https://nationalzoo.si.edu/	Matulis, G	gmatulis@masonlive.gmu.edu	3001 Connecticut Ave NW, Washington, DC 20008	2021-07-15	P. Napier-Bax						Human observation	HAIG, D. A., WOODALL, J. P., & DANSKIN, D. (1965). THOGOTO VIRUS: A HITHERTO UNDERSCRIBED AGENT ISOLATED FROM TICKS IN KENYA. Journal of general microbiology, 38, 389–394. https://doi.org/10.1099/00221287-38-3-389			Animalia	Arthropoda	Arachnida	Ixodida	Ixodidae	Rhipicephalus	appendiculatus	Neumann, 1901	Rhipicephalus appendiculatus	Rhipicephalus appendiculatus	B.T. Parsons					1960-09-01	1960-09-01	1960-09-01		Kenya		Nairobi	Thogoto forest, Dagoretti-Ngong area	36.6667	-1.26667	WGS84					25000	https://manisnet.org	Gazetteer: GeoNames ; Thogoto; area; GeoNames ID 179295_PecorD_July2021
3707	Smithsonian National Zoo	https://nationalzoo.si.edu/	Matulis, G	gmatulis@masonlive.gmu.edu	3001 Connecticut Ave NW, Washington, DC 20008	2021-07-15	P. Napier-Bax						Human observation	HAIG, D. A., WOODALL, J. P., & DANSKIN, D. (1965). THOGOTO VIRUS: A HITHERTO UNDERSCRIBED AGENT ISOLATED FROM TICKS IN KENYA. Journal of general microbiology, 38, 389–394. https://doi.org/10.1099/00221287-38-3-389			Animalia	Arthropoda	Arachnida	Ixodida	Ixodidae	Rhipicephalus	appendiculatus	Neumann, 1901	Rhipicephalus appendiculatus	Rhipicephalus appendiculatus	B.T. Parsons					1960-09-04	1960-09-04	1960-09-04		Kenya		Nairobi	Thogoto forest, Dagoretti-Ngong area	36.6667	-1.26667	WGS84					25000	https://manisnet.org	Gazetteer: GeoNames ; Thogoto; area; GeoNames ID 179295_PecorD_July2021
3719	Smithsonian National Zoo	https://nationalzoo.si.edu/	Matulis, G	gmatulis@masonlive.gmu.edu	3001 Connecticut Ave NW, Washington, DC 20008	2021-07-15							Human observation	Heisch, R.B., Grainger, W.E., Harvey, A.E.C., and Lister, G. (1962). Feral aspects of rickettsial infections in Kenya. Transactions of the Royal Society of Tropical Medicine and Hygiene, 56, 272-282.		Distribution values of Rickettsia spp. In animals	Animalia	Arthropoda	Arachnida	Ixodida	Ixodidae	Rhipicephalus	appendiculatus	Neumann, 1901	Rhipicephalus appendiculatus	Rhipicephalus appendiculatus	E. A. Lewis									Kenya			Various localities listed but not specified to a tick	38	1	WGS84					500000	https://manisnet.org	Gazetteer: GeoNames ; Kenya; independent political entity; GeoNames ID 192950_PecorD_July2021
3728	Smithsonian National Zoo	https://nationalzoo.si.edu/	Kearney, Mary	mkearney@umich.edu	3001 Connecticut Ave NW, Washington, DC 20008	2021-07-15							Human observation	Knobel, D. L., Maina, A. N., Cutler, S. J., Ogola, E., Feikin, D. R., Junghae, M., . . . Njenga, M. K. (2013). Coxiella burnetii in Humans, Domestic Ruminants, and Ticks in Rural Western Kenya. The American Journal of Tropical Medicine and Hygiene, 88(3), 513-518. doi:10.4269/ajtmh.12-0174			Animalia	Arthropoda	Arachnida	Ixodida	Ixodidae	Rhipicephalus	appendiculatus	Neumann, 1901	Rhipicephalus appendiculatus	Rhipicephalus appendiculatus			morphology					January through May 2009		Kenya	Rarieda District	Asembo		34.386	-0.18332	WGS84					880	https://manisnet.org	Gazetteer: GeoNames ; Asembo; populated place; GeoNames ID 200829_PecorD_July2021
3736	Smithsonian National Zoo	https://nationalzoo.si.edu/	Kearney, Mary	mkearney@umich.edu	3001 Connecticut Ave NW, Washington, DC 20008	2021-07-15						KX227772 to KX227792.	Human observation	Koka, H., Sang, R., Kutima, H. L., & Musila, L. (2017). The Detection of Spotted Fever Group Rickettsia DNA in Tick Samples From Pastoral Communities in Kenya. Journal of Medical Entomology. doi:10.1093/jme/tjw238			Animalia	Arthropoda	Arachnida	Ixodida	Ixodidae	Rhipicephalus	appendiculatus	Neumann, 1901	Rhipicephalus appendiculatus	Rhipicephalus appendiculatus			morphology		morphology keys Matthysse and Colbo 1987, Okello-Onen et al.1999			2006-2011		Kenya		Garissa	Garissa	39.646	-0.45275	WGS84					2000	https://manisnet.org	Gazetteer: GeoNames ; Garissa; seat of first-order administrative division; GeoNames ID 197745_PecorD_July2021
3748	Smithsonian National Zoo	https://nationalzoo.si.edu/	Kearney, Mary	mkearney@umich.edu	3001 Connecticut Ave NW, Washington, DC 20008	2021-07-15						KX227772 to KX227792.	Human observation	Koka, H., Sang, R., Kutima, H. L., & Musila, L. (2017). The Detection of Spotted Fever Group Rickettsia DNA in Tick Samples From Pastoral Communities in Kenya. Journal of Medical Entomology. doi:10.1093/jme/tjw238			Animalia	Arthropoda	Arachnida	Ixodida	Ixodidae	Rhipicephalus	appendiculatus	Neumann, 1901	Rhipicephalus appendiculatus	Rhipicephalus appendiculatus			morphology		morphology keys Matthysse and Colbo 1987, Okello-Onen et al.1999			2006-2011		Kenya		Garissa	Ijara	40.5144	-1.59517	WGS84					15000	https://manisnet.org	Gazetteer: GeoNames ; Ijara; populated place; GeoNames ID 196612_PecorD_July2021
3760	Smithsonian National Zoo	https://nationalzoo.si.edu/	Kearney, Mary	mkearney@umich.edu	3001 Connecticut Ave NW, Washington, DC 20008	2021-07-15						KX227772 to KX227792.	Human observation	Koka, H., Sang, R., Kutima, H. L., & Musila, L. (2017). The Detection of Spotted Fever Group Rickettsia DNA in Tick Samples From Pastoral Communities in Kenya. Journal of Medical Entomology. doi:10.1093/jme/tjw238			Animalia	Arthropoda	Arachnida	Ixodida	Ixodidae	Rhipicephalus	appendiculatus	Neumann, 1901	Rhipicephalus appendiculatus	Rhipicephalus appendiculatus			morphology		morphology keys Matthysse and Colbo 1987, Okello-Onen et al.1999			2006-2011		Kenya		Isiolo	Isiolo	37.5822	0.35462	WGS84					5500	https://manisnet.org	Gazetteer: GeoNames: Isiolo, seat of first order admin division; GeoName ID: 196231, Pecor D Jan 2021
3772	Smithsonian National Zoo	https://nationalzoo.si.edu/	Kearney, Mary	mkearney@umich.edu	3001 Connecticut Ave NW, Washington, DC 20008	2021-07-15						KX227772 to KX227792.	Human observation	Koka, H., Sang, R., Kutima, H. L., & Musila, L. (2017). The Detection of Spotted Fever Group Rickettsia DNA in Tick Samples From Pastoral Communities in Kenya. Journal of Medical Entomology. doi:10.1093/jme/tjw238			Animalia	Arthropoda	Arachnida	Ixodida	Ixodidae	Rhipicephalus	appendiculatus	Neumann, 1901	Rhipicephalus appendiculatus	Rhipicephalus appendiculatus			morphology		morphology keys Matthysse and Colbo 1987, Okello-Onen et al.1999			2006-2011		Kenya		Nakuru	Mai Mahiu	36.5854	-0.98855	WGS84					850	https://manisnet.org	Gazetteer: GeoNames ; Maai Mahiu; populated place; GeoNames ID 11834214_PecorD_July2021
3784	Smithsonian National Zoo	https://nationalzoo.si.edu/	Kearney, Mary	mkearney@umich.edu	3001 Connecticut Ave NW, Washington, DC 20008	2021-07-15						KX227772 to KX227792.	Human observation	Koka, H., Sang, R., Kutima, H. L., & Musila, L. (2017). The Detection of Spotted Fever Group Rickettsia DNA in Tick Samples From Pastoral Communities in Kenya. Journal of Medical Entomology. doi:10.1093/jme/tjw238			Animalia	Arthropoda	Arachnida	Ixodida	Ixodidae	Rhipicephalus	appendiculatus	Neumann, 1901	Rhipicephalus appendiculatus	Rhipicephalus appendiculatus			morphology		morphology keys Matthysse and Colbo 1987, Okello-Onen et al.1999			2006-2011		Kenya		Baringo	Marigat	35.9864	0.47119	WGS84					1000	https://manisnet.org	Gazetteer: GeoNames ; Marigat; populated place; GeoNames ID 187641_PecorD_July2021
3802	Smithsonian National Zoo	https://nationalzoo.si.edu/	Kearney, Mary	mkearney@umich.edu	3001 Connecticut Ave NW, Washington, DC 20008	2021-07-15						MG710507-MG710510	Preserved specimen	Koka, H., Sang, R., Kutima, H. L., & Musila, L. (2018). Coxiella burnetiiDetected in Tick Samples from Pastoral Communities in Kenya. BioMed Research International, 2018, 1-5. doi:10.1155/2018/8158103			Animalia	Arthropoda	Arachnida	Ixodida	Ixodidae	Rhipicephalus	appendiculatus	Neumann, 1901	Rhipicephalus appendiculatus	Rhipicephalus appendiculatus			Morphology		morphology keys Matthysse and Colbo 1987, Okello-Onen et al.1999			2006-2011		Kenya			Marigat, Mai Mahiu, Ijara, Garissa, and Isiolo	38	1	WGS84					500000	https://manisnet.org	Gazetteer: GeoNames ; Kenya; independent political entity; GeoNames ID 192950_PecorD_July2021
3809	Smithsonian National Zoo	https://nationalzoo.si.edu/	Kearney, Mary	mkearney@umich.edu	3001 Connecticut Ave NW, Washington, DC 20008	2021-07-15							Human observation	Maina, A. N., Jiang, J., Omulo, S. A., Cutler, S. J., Ade, F., Ogola, E., Feikin, D. R., Njenga, M. K., Cleaveland, S., Mpoke, S., Ng'ang'a, Z., Breiman, R. F., Knobel, D. L., & Richards, A. L. (2014). High prevalence of Rickettsia africae variants in Amblyomma variegatum ticks from domestic mammals in rural western Kenya: implications for human health. Vector borne and zoonotic diseases (Larchmo…			Animalia	Arthropoda	Arachnida	Ixodida	Ixodidae	Rhipicephalus	appendiculatus	Neumann, 1901	Rhipicephalus appendiculatus	Rhipicephalus appendiculatus			morphology		entomological keys by Walker et al. (2003)			January through May of 2009		Kenya		Rarieda	Asembo division	34.386	-0.18332	WGS84	34.391388 East	-0.171388 South	- 0.171388 South and 34.391388 East	Decimal degrees	1000	https://manisnet.org	Gazetteer: GeoNames ; Asembo; populated place; GeoNames ID 200829_PecorD_July2021
3813	Smithsonian National Zoo	https://nationalzoo.si.edu/	Matulis, G	gmatulis@masonlive.gmu.edu	3001 Connecticut Ave NW, Washington, DC 20008	2021-07-15							Human observation	Lohding, G.M. & Young, A.S. (1984). Epidemiology of theilerioses in the Trans-Mara division, Kenya: Husbandry and disease background and preliminary investigations on theilerioses in calves. Preventative Veterinary Medicine, 2(6), 801-831.			Animalia	Arthropoda	Arachnida	Ixodida	Ixodidae	Rhipicephalus	appendiculatus	Neumann, 1901	Rhipicephalus appendiculatus	Rhipicephalus appendiculatus								1/1980-3/1980		Kenya		Narok	Trans-Mara Division	35.7356	-1.24076	WGS84					100000	https://manisnet.org	Gazetteer: GeoNames ; Narok; first-order admin division; GeoNames ID 7668904_PecorD_July2021
3814	Smithsonian National Zoo	https://nationalzoo.si.edu/	Matulis, G	gmatulis@masonlive.gmu.edu	3001 Connecticut Ave NW, Washington, DC 20008	2021-07-15							Human observation	Lohding, G.M. & Young, A.S. (1984). Epidemiology of theilerioses in the Trans-Mara division, Kenya: Husbandry and disease background and preliminary investigations on theilerioses in calves. Preventative Veterinary Medicine, 2(6), 801-831.			Animalia	Arthropoda	Arachnida	Ixodida	Ixodidae	Rhipicephalus	appendiculatus	Neumann, 1901	Rhipicephalus appendiculatus	Rhipicephalus appendiculatus								1/1980-3/1980		Kenya		Narok	Trans-Mara Division	35.7356	-1.24076	WGS84					100000	https://manisnet.org	Gazetteer: GeoNames ; Narok; first-order admin division; GeoNames ID 7668904_PecorD_July2021
3815	Smithsonian National Zoo	https://nationalzoo.si.edu/	Matulis, G	gmatulis@masonlive.gmu.edu	3001 Connecticut Ave NW, Washington, DC 20008	2021-07-15							Human observation	Lohding, G.M. & Young, A.S. (1984). Epidemiology of theilerioses in the Trans-Mara division, Kenya: Husbandry and disease background and preliminary investigations on theilerioses in calves. Preventative Veterinary Medicine, 2(6), 801-831.			Animalia	Arthropoda	Arachnida	Ixodida	Ixodidae	Rhipicephalus	appendiculatus	Neumann, 1901	Rhipicephalus appendiculatus	Rhipicephalus appendiculatus								1/1980-3/1980		Kenya		Narok	Trans-Mara Division	35.7356	-1.24076	WGS84					100000	https://manisnet.org	Gazetteer: GeoNames ; Narok; first-order admin division; GeoNames ID 7668904_PecorD_July2021
3822	Smithsonian National Zoo	https://nationalzoo.si.edu/	Matulis, G	gmatulis@masonlive.gmu.edu	3001 Connecticut Ave NW, Washington, DC 20008	2021-07-15							Human observation	Moll, G., Lohding, A., Young, A. S., & Leitch, B. L. (1986). Epidemiology of theileriosis in calves in an endemic area of Kenya. Veterinary parasitology, 19(3-4), 255–273. https://doi.org/10.1016/0304-4017(86)90073-7			Animalia	Arthropoda	Arachnida	Ixodida	Ixodidae	Rhipicephalus	appendiculatus	Neumann, 1901	Rhipicephalus appendiculatus	Rhipicephalus appendiculatus										Kenya		Narok	Kilae and Lolgorien, Trans-Mara Division	35.7356	-1.24076	WGS84					100000	https://manisnet.org	Gazetteer: GeoNames ; Narok; first-order admin division; GeoNames ID 7668904_PecorD_July2021
3838	Smithsonian National Zoo	https://nationalzoo.si.edu/	Matulis, G	gmatulis@masonlive.gmu.edu	3001 Connecticut Ave NW, Washington, DC 20008	2021-07-15							Human observation	Price, J. E., & Karstad, L. H. (1980). Free-living jackals (Canis mesomelas)-potential reservoir hosts for Ehrlichia canis in Kenya. Journal of wildlife diseases, 16(4), 469–473. https://doi.org/10.7589/0090-3558-16.4.469		Some animal prevelence information (E. canis)	Animalia	Arthropoda	Arachnida	Ixodida	Ixodidae	Rhipicephalus	appendiculatus	Neumann, 1901	Rhipicephalus appendiculatus	Rhipicephalus appendiculatus										Kenya		Narok and Turkana		35.7356	-1.24076	WGS84					100000	https://manisnet.org	Gazetteer: GeoNames ; Narok; first-order admin division; GeoNames ID 7668904_PecorD_July2021
3846	Smithsonian National Zoo	https://nationalzoo.si.edu/	Matulis, G	gmatulis@masonlive.gmu.edu	3001 Connecticut Ave NW, Washington, DC 20008	2021-07-15							Human observation	Walker AR, Young AS, Leitch BL. Assessment of Theileria infections in Rhipicephalus appendiculatus ticks collected from the field. Z Parasitenkd. 1981;65(1):63-69. doi:10.1007/978-94-009-8346-5_6			Animalia	Arthropoda	Arachnida	Ixodida	Ixodidae	Rhipicephalus	appendiculatus	Neumann, 1901	Rhipicephalus appendiculatus	Rhipicephalus appendiculatus										Kenya			Lolgorien	34.8071	-1.22906	WGS84					1250	http://manisnet.org	Gazetteer: GeoNames; Lolgorien; populated place; GeoName ID: 189092; Pecor D June 2021
3847	Smithsonian National Zoo	https://nationalzoo.si.edu/	Matulis, G	gmatulis@masonlive.gmu.edu	3001 Connecticut Ave NW, Washington, DC 20008	2021-07-15							Human observation	Walker AR, Young AS, Leitch BL. Assessment of Theileria infections in Rhipicephalus appendiculatus ticks collected from the field. Z Parasitenkd. 1981;65(1):63-69. doi:10.1007/978-94-009-8346-5_6			Animalia	Arthropoda	Arachnida	Ixodida	Ixodidae	Rhipicephalus	appendiculatus	Neumann, 1901	Rhipicephalus appendiculatus	Rhipicephalus appendiculatus										Kenya			Lolgorien	34.8071	-1.22906	WGS84					1250	http://manisnet.org	Gazetteer: GeoNames; Lolgorien; populated place; GeoName ID: 189092; Pecor D June 2021
3848	Smithsonian National Zoo	https://nationalzoo.si.edu/	Matulis, G	gmatulis@masonlive.gmu.edu	3001 Connecticut Ave NW, Washington, DC 20008	2021-07-15							Human observation	Walker AR, Young AS, Leitch BL. Assessment of Theileria infections in Rhipicephalus appendiculatus ticks collected from the field. Z Parasitenkd. 1981;65(1):63-69. doi:10.1007/978-94-009-8346-5_6			Animalia	Arthropoda	Arachnida	Ixodida	Ixodidae	Rhipicephalus	appendiculatus	Neumann, 1901	Rhipicephalus appendiculatus	Rhipicephalus appendiculatus										Kenya			Mbita Point	34.2	-0.433333	WGS84	34deg12'E	0deg26'S	(34deg12'E 0deg26'S)	Degrees minutes seconds	7756	Manis Calc: Coordinates only, locality description, degrees minutes seconds, datum not recorded, nearest minute precision, Pecor D, Jan 2021
3849	Smithsonian National Zoo	https://nationalzoo.si.edu/	Matulis, G	gmatulis@masonlive.gmu.edu	3001 Connecticut Ave NW, Washington, DC 20008	2021-07-15							Human observation	Walker AR, Young AS, Leitch BL. Assessment of Theileria infections in Rhipicephalus appendiculatus ticks collected from the field. Z Parasitenkd. 1981;65(1):63-69. doi:10.1007/978-94-009-8346-5_6			Animalia	Arthropoda	Arachnida	Ixodida	Ixodidae	Rhipicephalus	appendiculatus	Neumann, 1901	Rhipicephalus appendiculatus	Rhipicephalus appendiculatus										Kenya			Mbita Point	34.2	-0.433333	WGS84	34deg12'E	0deg26'S	(34deg12'E 0deg26'S)	Degrees minutes seconds	7756	Manis Calc: Coordinates only, locality description, degrees minutes seconds, datum not recorded, nearest minute precision, Pecor D, Jan 2021
3850	Smithsonian National Zoo	https://nationalzoo.si.edu/	Matulis, G	gmatulis@masonlive.gmu.edu	3001 Connecticut Ave NW, Washington, DC 20008	2021-07-15							Human observation	Young, A. S., Leitch, B. L., Newson, R. M., & Cunningham, M. P. (1986). Maintenance of Theileria parva parva infection in an endemic area of Kenya. Parasitology, 93 ( Pt 1), 9–16. https://doi.org/10.1017/s0031182000049787		Cattle serological surveys for Theileria infections	Animalia	Arthropoda	Arachnida	Ixodida	Ixodidae	Rhipicephalus	appendiculatus	Neumann, 1901	Rhipicephalus appendiculatus	Rhipicephalus appendiculatus										Kenya			Mbita Division	34.2074	-0.42492	WGS84			Between 0° and 1° South and 34° and 35° East		2000	https://manisnet.org	Gazetteer: GeoNames ; Mbita; populated place; GeoNames ID 187028_PecorD_July2021
3851	George Mason University	https://chhs.gmu.edu/	Arisa Kano	akano@gmu.edu	4400 University Drive, Fairfax, Virginia 22030	2020-12-21							Human observation	Wesonga, F.D., Wesongah, J.O., Chemulti, J., Wanjala, K., Munga, L., and Gitau, P. (2006). Seroprevalence of Ehrlichia Ruminantium (Heartwater) in small ruminants in a pastoral production system in Narok District, Kenya. Bull Anim. Hlth. Prod. Afr. 54:23-33.			Animalia	Arthropoda	Arachnida	Ixodida	Ixodidae	Rhipicephalus	appendiculatus	Neumann, 1901	Rhipicephallus appendiculatus	Rhipicephalus appendiculatus					ID method not given.					Kenya			Lemek	35.3887	-1.1016	WGS84	between 34*45 and 36*00' East	between 1*00 and 2*00' South			1050	https://manisnet.org	Gazetteer: GeoNames ; Lemek; populated place; GeoNames ID 189574_PecorD_July2021
3864	George Mason University	https://chhs.gmu.edu/	Arisa Kano	akano@gmu.edu	4400 University Drive, Fairfax, Virginia 22030	2020-12-21							Human observation	Wanjohi, J.M., Ngeranwa, J.N., Rumberia, R.M., Muraguri, G.R., & S.K. Mbogo. (2001). Immunization of cattle against East Coast fever using Theileria parva (Marikebuni) and relaxation of tick control in North Rift, Kenya. Onderstepoort Journal of Veterinary Reserach 68:217-223.			Animalia	Arthropoda	Arachnida	Ixodida	Ixodidae	Rhipicephalus	appendiculatus	Neumann, 1901	Rhipicephalus appendiculatus	Rhipicephalus appendiculatus					Tick identification was done visually during the tick counts					Kenya		Trans-Nzoia	Kiminini	34.9247	0.89284	WGS84	00*34'E	00*57'S	00*57'S, 00*34'E	Degrees minutes seconds	1000	https://manisnet.org	Gazetteer: GeoNames ; Liminini; populated place; GeoNames ID 191908_PecorD_July2021
3866	George Mason University	https://chhs.gmu.edu/	Arisa Kano	akano@gmu.edu	4400 University Drive, Fairfax, Virginia 22030	2020-12-21							Human observation	Young, A.S., Leitch, B.L., Dolan, T.T., Mbogo, S.K., Ndungu, S.G., Grootenhuis, J.G., & J.J. De Castro. (1990). Evaluation of Infection and Treatment Methods in Immunization of Improved Cattle Against Theileriosis in an Endemic Area of Kenya. Veterinary Parasitology 35:239-257.			Animalia	Arthropoda	Arachnida	Ixodida	Ixodidae	Rhipicephalus	appendiculatus	Neumann, 1901	Rhipicephalus appendiculatus	Rhipicephalus appendiculatus					No ID method given.					Kenya		Narok	Intona Ranch	34.8287	-1.13974	WGS84					5000	https://manisnet.org	Gazetteer: GeoNames ; Intona; populated place; GeoNames ID 196321_PecorD_July2021
3867	George Mason University	https://chhs.gmu.edu/	Arisa Kano	akano@gmu.edu	4400 University Drive, Fairfax, Virginia 22030	2020-12-21							Human observation	Young, A.S., Leitch, B.L., Dolan, T.T., Mbogo, S.K., Ndungu, S.G., Grootenhuis, J.G., & J.J. De Castro. (1990). Evaluation of Infection and Treatment Methods in Immunization of Improved Cattle Against Theileriosis in an Endemic Area of Kenya. Veterinary Parasitology 35:239-257.			Animalia	Arthropoda	Arachnida	Ixodida	Ixodidae	Rhipicephalus	appendiculatus	Neumann, 1901	Rhipicephalus appendiculatus	Rhipicephalus appendiculatus					No ID method given.					Kenya		Narok	Intona Ranch	34.8287	-1.13974	WGS84					5000	https://manisnet.org	Gazetteer: GeoNames ; Intona; populated place; GeoNames ID 196321_PecorD_July2021
3868	George Mason University	https://chhs.gmu.edu/	Arisa Kano	akano@gmu.edu	4400 University Drive, Fairfax, Virginia 22030	2020-12-21							Human observation	Young, A.S., Mutugi, J.J., Kariuki, D.P., Lampard, D., Maritim, A.C., Ngumi, P.N., Linyonyi, A., Leitch, B.L., Ndungu, S.G., Lesan, A.C., Mining, S.K., Grootenhuis, J.G., Orinda, G.O., & D. Wesonga. (1992). Immunisation of cattle against theileriosis in Nakuru District of Kenya by infection and treatment and the introduction of unconventional tick control. Veterinary Parasitology 42: 225-240.			Animalia	Arthropoda	Arachnida	Ixodida	Ixodidae	Rhipicephalus	appendiculatus	Neumann, 1901	Rhipicephalus appendiculatus	Rhipicephalus appendiculatus					ID Method not given.					Kenya	Rift Valley	Nakuru District	Marula Estate	36.0722	-0.30719	WGS84					112000	https://manisnet.org	Gazetteer: GeoNames ; Nakuru; seat of first-order admin division; GeoNames ID 184622_PecorD_July2021
3167	Walter Reed Biosystematics Unit (WRAIR, Division of Entomology)	http://www.wrbu.si.edu/	Tarpey, John	jbtarpey@my.loyno.edu	Walter Reed Biosystematics Unit MSC MRC534 Smithsonian Institution 4210 Silver Hill Rd Suitland MD 20746 USA	2021-02-11	S.A. Neave		Nuttall	1714			Preserved specimen	Walker JB, Keirans JE, Pegram RG. Rhipicephalus aquatilis sp. nov. (Acari: Ixodidae), a new tick species parasitic mainly on the sitatunga, Tragelaphus spekei, in east and central Africa. Onderstepoort J Vet Res. 1993 Sep;60(3):205-10. PMID: 7970576.	Nuttall 1714		Animalia	Arthropoda	Arachnida	Ixodida	Ixodidae	Rhipicephalus	aquatilis	Walker, Keirans & Pegram, 1993	Rhipicephalus aquatilis	Rhipicephalus aquatilis			Morphology			2011-09-09	2011-09-09	2011-09-09		Uganda	Central Reigon	Wakiso	Entebbe	32.4795	0.05621	WGS84	32 deg 28' E	00 deg 04' N	(32 deg 28' E, 00 deg 04' N)	Degrees minutes seconds	7300	https://manisnet.org	Gazetteer: Geonames (Entebbe, populated place, 233508)
3168	Walter Reed Biosystematics Unit (WRAIR, Division of Entomology)	http://www.wrbu.si.edu/	Tarpey, John	jbtarpey@my.loyno.edu	Walter Reed Biosystematics Unit MSC MRC534 Smithsonian Institution 4210 Silver Hill Rd Suitland MD 20746 USA	2021-02-11	W.F. Poulton		Nuttall	3949			Preserved specimen	Walker JB, Keirans JE, Pegram RG. Rhipicephalus aquatilis sp. nov. (Acari: Ixodidae), a new tick species parasitic mainly on the sitatunga, Tragelaphus spekei, in east and central Africa. Onderstepoort J Vet Res. 1993 Sep;60(3):205-10. PMID: 7970576.	Nuttall 3949		Animalia	Arthropoda	Arachnida	Ixodida	Ixodidae	Rhipicephalus	aquatilis	Walker, Keirans & Pegram, 1993	Rhipicephalus aquatilis	Rhipicephalus aquatilis			Morphology			1933-05-01	1933-05-01	1933-05-01		Uganda	Central Reigon	Kampala	Luwafu	32.5986	0.26986	WGS84	32 deg 47' E	00 deg 10' N	(32 deg 47' E, 00 deg 10' N)	Degrees minutes seconds	2300	https://manisnet.org	Gazetteer: Geonames (Luwafu, populated place, 11357115)
3169	Walter Reed Biosystematics Unit (WRAIR, Division of Entomology)	http://www.wrbu.si.edu/	Tarpey, John	jbtarpey@my.loyno.edu	Walter Reed Biosystematics Unit MSC MRC534 Smithsonian Institution 4210 Silver Hill Rd Suitland MD 20746 USA	2021-02-11	R.W.M Mettam		BM (NH)				Preserved specimen	Walker JB, Keirans JE, Pegram RG. Rhipicephalus aquatilis sp. nov. (Acari: Ixodidae), a new tick species parasitic mainly on the sitatunga, Tragelaphus spekei, in east and central Africa. Onderstepoort J Vet Res. 1993 Sep;60(3):205-10. PMID: 7970576.	BM(NH)		Animalia	Arthropoda	Arachnida	Ixodida	Ixodidae	Rhipicephalus	aquatilis	Walker, Keirans & Pegram, 1993	Rhipicephalus aquatilis	Rhipicephalus aquatilis			Morphology			1933-01-11	1933-01-11	1933-01-11		Uganda			Entebbe	32.4795	0.05621	WGS84	32 deg 28' E	00 deg 04' N	(32 deg 28' E, 00 deg 04' N)	Degrees minutes seconds	7300	https://manisnet.org	Gazetteer: Geonames (Entebbe, populated place, 233508)
3170	Walter Reed Biosystematics Unit (WRAIR, Division of Entomology)	http://www.wrbu.si.edu/	Tarpey, John	jbtarpey@my.loyno.edu	Walter Reed Biosystematics Unit MSC MRC534 Smithsonian Institution 4210 Silver Hill Rd Suitland MD 20746 USA	2021-02-11	J.G. Mathyse		JGM/AHRC	65/1045			Preserved specimen	Walker JB, Keirans JE, Pegram RG. Rhipicephalus aquatilis sp. nov. (Acari: Ixodidae), a new tick species parasitic mainly on the sitatunga, Tragelaphus spekei, in east and central Africa. Onderstepoort J Vet Res. 1993 Sep;60(3):205-10. PMID: 7970576.	JGM/AHRC 65/1045		Animalia	Arthropoda	Arachnida	Ixodida	Ixodidae	Rhipicephalus	aquatilis	Walker, Keirans & Pegram, 1993	Rhipicephalus aquatilis	Rhipicephalus aquatilis			Morphology			1965-10-09	1965-10-09	1965-10-09		Uganda			Nyabushozi, Ankole	30.895	-0.29447	WGS84	30 deg 48' E	00 deg 12' S	(30 deg 48' E, 00 deg 12' S)	Degrees minutes seconds	47300	https://manisnet.org	Gazetteer: Geonames (Nyabushozi, third-order administrative division, 7870011)
3171	Walter Reed Biosystematics Unit (WRAIR, Division of Entomology)	http://www.wrbu.si.edu/	Tarpey, John	jbtarpey@my.loyno.edu	Walter Reed Biosystematics Unit MSC MRC534 Smithsonian Institution 4210 Silver Hill Rd Suitland MD 20746 USA	2021-02-11	J.G. Mathyse		JGM/AHRC	67/3032			Preserved specimen	Walker JB, Keirans JE, Pegram RG. Rhipicephalus aquatilis sp. nov. (Acari: Ixodidae), a new tick species parasitic mainly on the sitatunga, Tragelaphus spekei, in east and central Africa. Onderstepoort J Vet Res. 1993 Sep;60(3):205-10. PMID: 7970576.	JGM/AHRC 67/3032		Animalia	Arthropoda	Arachnida	Ixodida	Ixodidae	Rhipicephalus	aquatilis	Walker, Keirans & Pegram, 1993	Rhipicephalus aquatilis	Rhipicephalus aquatilis			Morphology			1967-02-27	1967-02-27	1967-02-27		Uganda			Lake Mburo, Ankole	30.9417	-0.61349	WGS84	30 deg 56' E	00 deg 40' S	(30 deg 56' E, 00 deg 40' S)	Degrees minutes seconds	17900	https://manisnet.org	Gazetteer; GeoNames (Lake Mburo National Park; nature reserve; GeoNames ID 7839148)
427	George Mason University	https://chhs.gmu.edu/	Wofford, Rachel	rwofford@gmu.edu	4400 University Drive, Fairfax, Virginia 22030	2021-02-11							Human observation	Eddie B., Foster, W.A., Rodovsky, F.J., Stiller, D. (1970). Isolation of a PL Agent (Chlamydia, Bedsonia) from ticks (Agras (P.) arboreus) parasitic on the white-necked cormorant (phalacrocorax carbo) in Ethiopia. J. Med. Ent. 7(6):745-746.			Animalia	Arthropoda	Arachnida	Ixodida	Ixodidae	Argas	arboreus	Kaiser, Hoogstraal & Kohls, 1964	Argas arboreus	Argas arboreus			Morphology			1969-02-01	1969-02-01	1969-02-01		Ethiopia			Islands in Lake Shalla, Shoa, Upper Rift Valley, Ethiopia	38.4864	7.51826	WGS84					19750	https://manisnet.org	Google Maps
428	George Mason University	https://chhs.gmu.edu/	Wofford, Rachel	rwofford@gmu.edu	4400 University Drive, Fairfax, Virginia 22030	2021-02-11							Human observation	Eddie B., Foster, W.A., Rodovsky, F.J., Stiller, D. (1970). Isolation of a PL Agent (Chlamydia, Bedsonia) from ticks (Agras (P.) arboreus) parasitic on the white-necked cormorant (phalacrocorax carbo) in Ethiopia. J. Med. Ent. 7(6):745-746.			Animalia	Arthropoda	Arachnida	Ixodida	Ixodidae	Argas	arboreus	Kaiser, Hoogstraal & Kohls, 1964	Argas arboreus	Argas arboreus			Morphology			1969-02-01	1969-02-01	1969-02-01		Ethiopia			Islands in Lake Shalla, Shoa, Upper Rift Valley, Ethiopia	38.4864	7.51826	WGS84					19750	https://manisnet.org	Google Maps
2237	Smithsonian National Zoo	https://nationalzoo.si.edu/	Kearney, Mary	mkearney@umich.edu	3001 Connecticut Ave NW, Washington, DC 20008	2021-02-11							Human observation	D’Amico, G., Dumitrache, M. O., Široký, P., Albrechtová, K., Sloboda, M., Dom?a, C., . . . Mihalca, A. D. (2015). Altitudinal and seasonal differences of tick communities in dogs from pastoralist tribes of Northern Kenya. Veterinary Parasitology, 212(3-4), 318-323. doi:10.1016/j.vetpar.2015.08.025			Animalia	Arthropoda	Arachnida	Ixodida	Ixodidae	Rhipicephalus	armatus	Pocock, 1900	Rhipicephalus armatus	Rhipicephalus armatus			Morphology		Walker,A.R.,Bouattour,A.,Camicas,J.L.,Estrada-Pen ?a,A.,Horak,I.G.,Latif,A.A., Pegram, R.M., Preston, P.M., 2003. Ticks of Domestic Animals in Africa: A Guide to Identification of Species. Bioscience Reports 221–223.; Walker, J.B., Keirans, J.E., Horak, I.G., 2000. The Genus Rhipicephalus (Acari, Ixodidae): A Guide to the Brown Ticks of the World. Cambridge University Press, pp. 1–643.			October (2006), September (2007–2009) and January (2012)		Kenya		Marsabit	Losikiriachi; Gatab	36.9404	2.64071	WGS84	36.951888; 36.928944	2.640767; 2.643432	2.640767, 36.951888; 2.643432,36.928944	Decimal degrees	1300	https://manisnet.org	From article
2242	Smithsonian National Zoo	https://nationalzoo.si.edu/	Kearney, Mary	mkearney@umich.edu	3001 Connecticut Ave NW, Washington, DC 20008	2021-02-11							Human observation	D’Amico, G., Dumitrache, M. O., Široký, P., Albrechtová, K., Sloboda, M., Dom?a, C., . . . Mihalca, A. D. (2015). Altitudinal and seasonal differences of tick communities in dogs from pastoralist tribes of Northern Kenya. Veterinary Parasitology, 212(3-4), 318-323. doi:10.1016/j.vetpar.2015.08.025			Animalia	Arthropoda	Arachnida	Ixodida	Ixodidae	Rhipicephalus	armatus	Pocock, 1900	Rhipicephalus armatus	Rhipicephalus armatus			Morphology		Walker,A.R.,Bouattour,A.,Camicas,J.L.,Estrada-Pen ?a,A.,Horak,I.G.,Latif,A.A., Pegram, R.M., Preston, P.M., 2003. Ticks of Domestic Animals in Africa: A Guide to Identification of Species. Bioscience Reports 221–223.; Walker, J.B., Keirans, J.E., Horak, I.G., 2000. The Genus Rhipicephalus (Acari, Ixodidae): A Guide to the Brown Ticks of the World. Cambridge University Press, pp. 1–643.			October (2006), September (2007–2009) and January (2012)		Kenya		Marsabit	Makutano; Arapal; Ngororoi; Larachi; Olturot	36.9689	2.65658	WGS84	36.920667; 37.010326; 37.008250; 36.854611; 37.083769	2.525083; 2.787055; 2.692222; 2.713139; 2.595305	2.525083, 36.920667; 2.787055, 37.010326; 2.692222, 37.008250; 2.713139, 36.854611; 2.595305, 37.083769 ;	Decimal degrees	17000	https://manisnet.org	From article
2247	Smithsonian National Zoo	https://nationalzoo.si.edu/	Kearney, Mary	mkearney@umich.edu	3001 Connecticut Ave NW, Washington, DC 20008	2021-02-11							Human observation	D’Amico, G., Dumitrache, M. O., Široký, P., Albrechtová, K., Sloboda, M., Dom?a, C., . . . Mihalca, A. D. (2015). Altitudinal and seasonal differences of tick communities in dogs from pastoralist tribes of Northern Kenya. Veterinary Parasitology, 212(3-4), 318-323. doi:10.1016/j.vetpar.2015.08.025			Animalia	Arthropoda	Arachnida	Ixodida	Ixodidae	Rhipicephalus	armatus	Pocock, 1900	Rhipicephalus armatus	Rhipicephalus armatus			Morphology		Walker,A.R.,Bouattour,A.,Camicas,J.L.,Estrada-Pen ?a,A.,Horak,I.G.,Latif,A.A., Pegram, R.M., Preston, P.M., 2003. Ticks of Domestic Animals in Africa: A Guide to Identification of Species. Bioscience Reports 221–223.; Walker, J.B., Keirans, J.E., Horak, I.G., 2000. The Genus Rhipicephalus (Acari, Ixodidae): A Guide to the Brown Ticks of the World. Cambridge University Press, pp. 1–643.			October (2006), September (2007–2009) and January (2012)		Kenya		Samburu	Tuum; Uaso; Rongai; South-Horr; Kurungu	36.8573	2.11977	WGS84	36.774569; 36.859358; 36.919722; 36.907196	2.146899; 2.038853; 2.098045; 2.168458	2.146899, 36.774569; 2.038853, 36.859358; 2.098045, 36.919722; 2.168458, 36.907196	Decimal degrees	10000	https://manisnet.org	From article
2252	Smithsonian National Zoo	https://nationalzoo.si.edu/	Kearney, Mary	mkearney@umich.edu	3001 Connecticut Ave NW, Washington, DC 20008	2021-02-11							Human observation	D’Amico, G., Dumitrache, M. O., Široký, P., Albrechtová, K., Sloboda, M., Dom?a, C., . . . Mihalca, A. D. (2015). Altitudinal and seasonal differences of tick communities in dogs from pastoralist tribes of Northern Kenya. Veterinary Parasitology, 212(3-4), 318-323. doi:10.1016/j.vetpar.2015.08.025			Animalia	Arthropoda	Arachnida	Ixodida	Ixodidae	Rhipicephalus	armatus	Pocock, 1900	Rhipicephalus armatus	Rhipicephalus armatus			Morphology		Walker,A.R.,Bouattour,A.,Camicas,J.L.,Estrada-Pen ?a,A.,Horak,I.G.,Latif,A.A., Pegram, R.M., Preston, P.M., 2003. Ticks of Domestic Animals in Africa: A Guide to Identification of Species. Bioscience Reports 221–223.; Walker, J.B., Keirans, J.E., Horak, I.G., 2000. The Genus Rhipicephalus (Acari, Ixodidae): A Guide to the Brown Ticks of the World. Cambridge University Press, pp. 1–643.			October (2006), September (2007–2009) and January (2012)		Kenya		Marsabit	1. Sarima; Loyiangalani; Soit Palo; El-Molo	36.7071	2.83456	WGS84	36.808990; 36.720661; 36.423333; 36.466111; 36.696393	2.513754; 2.756252; 3.000000; 2.950833; 2.826556	2.513754, 36.808990; 2.756252, 36.720661; 3.000000, 36.423333; 2.950833, 36.466111; 2.826556, 36.696393	Decimal degrees	38000	https://manisnet.org	From article
2932	Smithsonian National Zoo	https://nationalzoo.si.edu/	Matulis, Graham	gmatulis@masonlive.gmu.edu	3001 Connecticut Ave NW, Washington, DC 20008	2021-02-11							Human observation	Clifford, C.M., Flux, J.E., Hoogstraal, H. (1976). Seasonal and regional abundance of ticks (Ixodidae) on hares (Leporidae) in Kenya. Journal of Medical Entomology, 13(1), 40-47			Animalia	Arthropoda	Arachnida	Ixodida	Ixodidae	Rhipicephalus	armatus	Pocock, 1900	Rhipicephalus armatus	Rhipicephalus armatus	NAMRU-3							August 1967-July 1968		Kenya			19 km south of Magadi township	36.2333	-2.08333	WGS84	36Deg14'E	2Deg5'S	2Deg5'S, 36Deg14'E	Degrees minutes seconds	7755	Manis Calc: Coordinates only, locality description, degrees minutes seconds, datum not recorded, nearest minute precision, Pecor D, Jan 2021	From article
2938	Smithsonian National Zoo	https://nationalzoo.si.edu/	Matulis, Graham	gmatulis@masonlive.gmu.edu	3001 Connecticut Ave NW, Washington, DC 20008	2021-02-11							Human observation	Clifford, C.M., Flux, J.E., Hoogstraal, H. (1976). Seasonal and regional abundance of ticks (Ixodidae) on hares (Leporidae) in Kenya. Journal of Medical Entomology, 13(1), 40-47			Animalia	Arthropoda	Arachnida	Ixodida	Ixodidae	Rhipicephalus	armatus	Pocock, 1900	Rhipicephalus armatus	Rhipicephalus armatus	NAMRU-3							August 1967-July 1968		Kenya			near Olorgesailie Prehistoric Site	36.4667	-1.56667	WGS84	36Deg28'E	1Deg34'S	(1Deg34'S, 36Deg28'E)	Degrees minutes seconds	7756	Manis Calc: Coordinates only, locality description, degrees minutes seconds, datum not recorded, nearest minute precision, Pecor D, Jan 2021	From article
2212	Smithsonian National Zoo	https://nationalzoo.si.edu/	Matulis, Graham	gmatulis@masonlive.gmu.edu	3001 Connecticut Ave NW, Washington, DC 20008	2021-02-11							Human observation	Lewis, E.A. (1932). Rhipicephalus ayrei n.sp. (a tick) from Kenya colony. Parasitology, 25(2), 269-272. https://doi.org/10.1017/S0031182000019430			Animalia	Arthropoda	Arachnida	Ixodida	Ixodidae	Rhipicephalus	compositus	Neumann, 1897	Rhipicephalus ayrei	Rhipicephalus compositus			Morphology					22. x. 1930		Kenya		Meru	Kiagu	37.8733	-0.03005	WGS84					4000	https://manisnet.org	Gazetteer; GeoNames (Kiagu; hill; GeoNames ID 192769)
2213	Smithsonian National Zoo	https://nationalzoo.si.edu/	Matulis, Graham	gmatulis@masonlive.gmu.edu	3001 Connecticut Ave NW, Washington, DC 20008	2021-02-11							Human observation	Lewis, E.A. (1932). Rhipicephalus ayrei n.sp. (a tick) from Kenya colony. Parasitology, 25(2), 269-272. https://doi.org/10.1017/S0031182000019430			Animalia	Arthropoda	Arachnida	Ixodida	Ixodidae	Rhipicephalus	compositus	Neumann, 1897	Rhipicephalus ayrei	Rhipicephalus compositus			Morphology					29. x. 1930		Kenya			Mount Kenya	37.3	-0.15	WGS84					7000	https://manisnet.org	Gazetteer; GeoNames (Mount Kenya; mountain; GeoNames ID 191421)
2215	Smithsonian National Zoo	https://nationalzoo.si.edu/	Matulis, Graham	gmatulis@masonlive.gmu.edu	3001 Connecticut Ave NW, Washington, DC 20008	2021-02-11							Human observation	Lewis, E.A. (1932). Rhipicephalus ayrei n.sp. (a tick) from Kenya colony. Parasitology, 25(2), 269-272. https://doi.org/10.1017/S0031182000019430			Animalia	Arthropoda	Arachnida	Ixodida	Ixodidae	Rhipicephalus	compositus	Neumann, 1897	Rhipicephalus ayrei	Rhipicephalus compositus			Morphology					29. x. 1930		Kenya		Meru	Mbeyo	37.7318	0.147861	WGS84					80500	https://manisnet.org	Google Maps
2216	Smithsonian National Zoo	https://nationalzoo.si.edu/	Matulis, Graham	gmatulis@masonlive.gmu.edu	3001 Connecticut Ave NW, Washington, DC 20008	2021-02-11							Human observation	Lewis, E.A. (1932). Rhipicephalus ayrei n.sp. (a tick) from Kenya colony. Parasitology, 25(2), 269-272. https://doi.org/10.1017/S0031182000019430			Animalia	Arthropoda	Arachnida	Ixodida	Ixodidae	Rhipicephalus	compositus	Neumann, 1897	Rhipicephalus ayrei	Rhipicephalus compositus			Morphology			1931-01-10	1931-01-10	10. i. 1931		Kenya			Sianna Plains, Masai Reserve	34.9904	-1.3085	WGS84					27250	https://manisnet.org	Gazetteer; GeoNames (Maasai Mara Game Reserve; wildlife reserve; GeoNames ID 187536)
202	George Mason University	https://chhs.gmu.edu/	Wofford, Rachel	rwofford@gmu.edu	4400 University Drive, Fairfax, Virginia 22030	2021-02-11							Human observation	Ali, M., & De Castro, J.J. (1993). Host Resistance to Ticks (Acari: Ixodidae) in Different Breeds of Cattle at Bako, Ethiopia.			Animalia	Arthropoda	Arachnida	Ixodida	Ixodidae	Rhipicephalus	bergeoni	Morel & Balis, 1976	Rhipicephalus bergeoni	Rhipicephalus bergeoni			Morphology			1988-11-01	1989-02-28	November 1988 to February 1989		Ethiopia			BRC of the Institute of Agricultural Research at Bako in Welega Administrative Region	37.05	9.11667	WGS84	37deg3'E	9deg7'N	9deg7'N, 37deg3'E	Degrees minutes seconds	7525	Manis Calc: (Coordinates only; gazetteer; degrees decimal minutes; datum not recorded; nearest minute; distance units m) 1/13/2021 Potter	From article
282	George Mason University	https://chhs.gmu.edu/	Wofford, Rachel	rwofford@gmu.edu	4400 University Drive, Fairfax, Virginia 22030	2021-02-11							Human observation	Bekele, T. (2002). Studies on Seasonal Dynamics of Ticks of Ogaden Cattle and Individual Variation in Resistance to Ticks in Eastern Ethiopia. J. Vet. Med. B49:285-288.			Animalia	Arthropoda	Arachnida	Ixodida	Ixodidae	Rhipicephalus	bergeoni	Morel & Balis, 1976	Rhipicephalus bergeoni	Rhipicephalus bergeoni			Morphology		Hoogestraal, H., 1956: African Ixodoidea I. Ticks of the Sudan (with special reference to equatorial province and with preliminary review of the genera, Boophilus, Margaroups and Hyalomma) US Department of the Navy, Bureau of Medicine and Surgery, pp. 1, 101.: Kaiser, M.N., 1987: Report on tick taxonomy and biology, AG:DPEth/83/023-Tick survey. Consultant reports FAO, Rome, pp. 21-66.			May 1997 to April 1998		Ethiopia			Alemaya University Campus	42.05	9.43333	WGS84	42deg03'E	9deg26'N	9deg26'N, 42deg03'E	Degrees minutes seconds	7462	Manis Calc: (Coordinates only; gazetteer; degrees decimal minutes; datum not recorded; nearest minute; distance units m) 1/13/2021 Potter	From article
444	George Mason University	https://chhs.gmu.edu/	Wofford, Rachel	rwofford@gmu.edu	4400 University Drive, Fairfax, Virginia 22030	2021-02-11							Human observation	Feleke, A., Petros, B., Mulatu, W., Lemecha, H., Wossene, A., & Rege, J.E.O. (2007). Resistance of Abigar, Guraghe, Horro and Sheko Breeds of Cattle to Tick Infestation in Ghibe - Tolley Valley. Bull. Anim. Hlth. Prod. Afr., 55:163-174.			Animalia	Arthropoda	Arachnida	Ixodida	Ixodidae	Rhipicephalus	bergeoni	Morel & Balis, 1976	Rhipicephalus bergeoni	Rhipicephalus bergeoni			Morphology		Hoogerstaal, H. (1956). African Ixodidae 1. Ticks of the Sudan with special reference to Equatorial Province and with Preliminary Review of the Genusa Boophilus, Margaroups and Hyalomma. US Navy, Washington, DC.; Mattysse, J.G. and Colobo, M.H. 1987. The Ixodid Ticks of Uganda. Entomological Society fo America, College Park, Maryland, 298pp.; Morel, P.C. 1980. Study on Ethiopian Ticks. IEMVT, Min…			between January and October 2002		Ethiopia			Ghibe Valley at a location in Gullele/Tolley area	39.5	9	WGS84	37deg30'E	8deg15'N	8deg15'N, 37deg30'E	Degrees minutes seconds	941500	https://manisnet.org	GeoNames (Federal Democratic Republic of Ethiopia; independent political entity; GeoNames ID 337996)
455	George Mason University	https://chhs.gmu.edu/	Wofford, Rachel	rwofford@gmu.edu	4400 University Drive, Fairfax, Virginia 22030	2021-02-11							Human observation	Feleke, A., Petros, B., Mulatu, W., Lemecha, H., Wossene, A., & Rege, J.E.O. (2007). Resistance of Abigar, Guraghe, Horro and Sheko Breeds of Cattle to Tick Infestation in Ghibe - Tolley Valley. Bull. Anim. Hlth. Prod. Afr., 55:163-174.			Animalia	Arthropoda	Arachnida	Ixodida	Ixodidae	Rhipicephalus	bergeoni	Morel & Balis, 1976	Rhipicephalus bergeoni	Rhipicephalus bergeoni			Morphology		Hoogerstaal, H. (1956). African Ixodidae 1. Ticks of the Sudan with special reference to Equatorial Province and with Preliminary Review of the Genusa Boophilus, Margaroups and Hyalomma. US Navy, Washington, DC.; Mattysse, J.G. and Colobo, M.H. 1987. The Ixodid Ticks of Uganda. Entomological Society fo America, College Park, Maryland, 298pp.; Morel, P.C. 1980. Study on Ethiopian Ticks. IEMVT, Min…			between January and October 2002		Ethiopia			Ghibe Valley at a location in Gullele/Tolley area	39.5	9	WGS84	37deg30'E	8deg15'N	8deg15'N, 37deg30'E	Degrees minutes seconds	941500	https://manisnet.org	GeoNames (Federal Democratic Republic of Ethiopia; independent political entity; GeoNames ID 337996)
466	George Mason University	https://chhs.gmu.edu/	Wofford, Rachel	rwofford@gmu.edu	4400 University Drive, Fairfax, Virginia 22030	2021-02-11							Human observation	Feleke, A., Petros, B., Mulatu, W., Lemecha, H., Wossene, A., & Rege, J.E.O. (2007). Resistance of Abigar, Guraghe, Horro and Sheko Breeds of Cattle to Tick Infestation in Ghibe - Tolley Valley. Bull. Anim. Hlth. Prod. Afr., 55:163-174.			Animalia	Arthropoda	Arachnida	Ixodida	Ixodidae	Rhipicephalus	bergeoni	Morel & Balis, 1976	Rhipicephalus bergeoni	Rhipicephalus bergeoni			Morphology		Hoogerstaal, H. (1956). African Ixodidae 1. Ticks of the Sudan with special reference to Equatorial Province and with Preliminary Review of the Genusa Boophilus, Margaroups and Hyalomma. US Navy, Washington, DC.; Mattysse, J.G. and Colobo, M.H. 1987. The Ixodid Ticks of Uganda. Entomological Society fo America, College Park, Maryland, 298pp.; Morel, P.C. 1980. Study on Ethiopian Ticks. IEMVT, Min…			between January and October 2002		Ethiopia			Ghibe Valley at a location in Gullele/Tolley area	39.5	9	WGS84	37deg30'E	8deg15'N	8deg15'N, 37deg30'E	Degrees minutes seconds	941500	https://manisnet.org	GeoNames (Federal Democratic Republic of Ethiopia; independent political entity; GeoNames ID 337996)
477	George Mason University	https://chhs.gmu.edu/	Wofford, Rachel	rwofford@gmu.edu	4400 University Drive, Fairfax, Virginia 22030	2021-02-11							Human observation	Feleke, A., Petros, B., Mulatu, W., Lemecha, H., Wossene, A., & Rege, J.E.O. (2007). Resistance of Abigar, Guraghe, Horro and Sheko Breeds of Cattle to Tick Infestation in Ghibe - Tolley Valley. Bull. Anim. Hlth. Prod. Afr., 55:163-174.			Animalia	Arthropoda	Arachnida	Ixodida	Ixodidae	Rhipicephalus	bergeoni	Morel & Balis, 1976	Rhipicephalus bergeoni	Rhipicephalus bergeoni			Morphology		Hoogerstaal, H. (1956). African Ixodidae 1. Ticks of the Sudan with special reference to Equatorial Province and with Preliminary Review of the Genusa Boophilus, Margaroups and Hyalomma. US Navy, Washington, DC.; Mattysse, J.G. and Colobo, M.H. 1987. The Ixodid Ticks of Uganda. Entomological Society fo America, College Park, Maryland, 298pp.; Morel, P.C. 1980. Study on Ethiopian Ticks. IEMVT, Min…			between January and October 2002		Ethiopia			Ghibe Valley at a location in Gullele/Tolley area	39.5	9	WGS84	37deg30'E	8deg15'N	8deg15'N, 37deg30'E	Degrees minutes seconds	941500	https://manisnet.org	GeoNames (Federal Democratic Republic of Ethiopia; independent political entity; GeoNames ID 337996)
488	George Mason University	https://chhs.gmu.edu/	Wofford, Rachel	rwofford@gmu.edu	4400 University Drive, Fairfax, Virginia 22030	2021-02-11							Human observation	Feleke, A., Petros, B., Lemecha, H., Wossene, A., Mulatu, W., & Rege, E.J.O. (2008). Study on monthly dynamics of ticks and seroprevalence of Anaplasma marginale, Babesia bigemina and Theileria mutans in four indigenous breeds of cattle in Ghibe Valley, Ethiopia. Ethiop. J. Sci., 31(1):11-20.			Animalia	Arthropoda	Arachnida	Ixodida	Ixodidae	Rhipicephalus	bergeoni	Morel & Balis, 1976	R. bergeoni	Rhipicephalus bergeoni			Morphology		Hoogstraal, H. (1956). African Ixodidea, Ticks of Sudan. U.S. Naval Med. Res. Washington DC, 1589 pp.; Mathysse, J.G. and Colobo, M.H. (1987). The Ixodid Ticks of Uganda. Entomological Society of America, College Park, Maryland, 289 pp.; Morel, P.C. (1980). Study on Ethiopian Ticks. IEMVT, Minishtre des Affares d' etageres, 332 pp.			between January and October 2002		Ethiopia			Ghibe Valley in a joint- project experimental station of International Livestock Research Institute (ILRI) and Ethiopian Institute of Agricultural Research (EIAR)	39.5	9	WGS84	37deg30'E	8deg15'N	8deg15'N, 37deg30'E	Degrees minutes seconds	941500	https://manisnet.org	GeoNames (Federal Democratic Republic of Ethiopia; independent political entity; GeoNames ID 337996)
997	George Mason University	https://chhs.gmu.edu/	Wofford, Rachel	rwofford@gmu.edu	4400 University Drive, Fairfax, Virginia 22030	2021-02-11							Human observation	MeKonnen, S., Hussein, I., & Bedane, B. (2001). The distribution of ixodid ticks (Acari: Ixodidae) in Central Ethiopia. Onderstepoort Jounral of Veterinary Research, 68:243-251.			Animalia	Arthropoda	Arachnida	Ixodida	Ixodidae	Rhipicephalus	bergeoni	Morel & Balis, 1976	Rhipicephalus bergeoni	Rhipicephalus bergeoni			Morphology		Hoogerstaal, H. (1956). African Ixodidae 1. Ticks of the Sudan with special reference to Equatorial Province and with Preliminary Review of the Genusa Boophilus, Margaroups and Hyalomma. US Navy, Washington, DC.; Kaiser, MN. 1987. Report on tick taxonomy and biology. AG: DP Eth/83/023 Tick Survey. Consultant report. Rome: FAO.; Matthysse, JH & Colbo MH. 1987. The Ixodid ticks of Uganda. Maryland,…			July 1996 to June 1998		Ethiopia			14 districts within the West Shoa Administrative Zone	37.8502	9.13948	WGS84					121250	https://manisnet.org	GeoNames (West Shewa Zone; second-order administrative division; GeoNames ID 7670715)
1025	George Mason University	https://chhs.gmu.edu/	Wofford, Rachel	rwofford@gmu.edu	4400 University Drive, Fairfax, Virginia 22030	2021-02-11							Human observation	MeKonnen, S., Hussein, I., & Bedane, B. (2001). The distribution of ixodid ticks (Acari: Ixodidae) in Central Ethiopia. Onderstepoort Jounral of Veterinary Research, 68:243-251.			Animalia	Arthropoda	Arachnida	Ixodida	Ixodidae	Rhipicephalus	bergeoni	Morel & Balis, 1976	Rhipicephalus bergeoni	Rhipicephalus bergeoni			Morphology		Hoogerstaal, H. (1956). African Ixodidae 1. Ticks of the Sudan with special reference to Equatorial Province and with Preliminary Review of the Genusa Boophilus, Margaroups and Hyalomma. US Navy, Washington, DC.; Kaiser, MN. 1987. Report on tick taxonomy and biology. AG: DP Eth/83/023 Tick Survey. Consultant report. Rome: FAO.; Matthysse, JH & Colbo MH. 1987. The Ixodid ticks of Uganda. Maryland,…			July 1996 to June 1998		Ethiopia			11 districts within in North-West Shoa Administrative Zone	39.5	9	WGS84					941500	https://manisnet.org	GeoNames (Federal Democratic Republic of Ethiopia; independent political entity; GeoNames ID 337996)
1237	George Mason University	https://chhs.gmu.edu/	Wofford, Rachel	rwofford@gmu.edu	4400 University Drive, Fairfax, Virginia 22030	2021-02-11							Human observation	Regassa, A. & De Castro, J.J. (1993). Tick Resistance to Acaricidies in Western Ethiopia. Trop. Anim. Hlth. Prod., 25: 69-74.			Animalia	Arthropoda	Arachnida	Ixodida	Ixodidae	Rhipicephalus	bergeoni	Morel & Balis, 1976	Rhipicephalus bergeoni	Rhipicephalus bergeoni								between August 1988 and September 1989		Ethiopia			Administrative Regions of Ilubabor, Kefa and Welega	39.5	9	WGS84					941500	https://manisnet.org	GeoNames (Federal Democratic Republic of Ethiopia; independent political entity; GeoNames ID 337996)
1421	George Mason University	https://chhs.gmu.edu/	Wofford, Rachel	rwofford@gmu.edu	4400 University Drive, Fairfax, Virginia 22030	2021-02-11							Human observation	Tafesse, B. (1996). Survey on the Distribution of Ticks of Domestic Animals in the Eastern Zone of Ethiopia. Trop. Anim. Hlth. Prod. 28: 145-146.			Animalia	Arthropoda	Arachnida	Ixodida	Ixodidae	Rhipicephalus	bergeoni	Morel & Balis, 1976	Rhipicephalus bergeoni	Rhipicephalus bergeoni			Morphology		Hoogerstaal, H. (1956). African Ixodidae 1. Ticks of the Sudan with special reference to Equatorial Province and with Preliminary Review of the Genusa Boophilus, Margaroups and Hyalomma. US Navy, Washington, DC.; Kaiser, MN. (1987). Report on tick taxonomy and biology, AG: DP Eth/83/023-Tick survey. Consultant report FAO, Rome pp 21-66.					Ethiopia			Eastern Ethiopia	39.5	9	WGS84					941500	https://manisnet.org	GeoNames (Federal Democratic Republic of Ethiopia; independent political entity; GeoNames ID 337996)
1623	George Mason University	https://chhs.gmu.edu/	Wofford, Rachel	rwofford@gmu.edu	4400 University Drive, Fairfax, Virginia 22030	2021-02-11							Human observation	Yilma JM, Daniel WS, & Dorchies Ph. (1995). Survey of ticks infesting domestic ruminants in south wollo region of Ethiopia. Revue Med Vet, 146(3):213-220.			Animalia	Arthropoda	Arachnida	Ixodida	Ixodidae	Rhipicephalus	bergeoni	Morel & Balis, 1976	Rhipicephalus bergeoni	Rhipicephalus bergeoni			Morphology		Morel (P.): Study on Ethiopian ticks (Acarida, Ixodidea). 332 pages, IEMVT, Maisons Alfort, 1980			December 1993 to April 1994		Ethiopia			Batti and Kemissie areas within South Wollo region	39.25	11	WGS84					112250	https://manisnet.org	GeoNames (South Wollo Zone; second-order administrative region; GeoNames ID 7732961)
2476	Smithsonian National Zoo	https://nationalzoo.si.edu/	Matulis, Graham	gmatulis@masonlive.gmu.edu	3001 Connecticut Ave NW, Washington, DC 20008	2021-02-11	W.E. Grainger						Human observation	Heisch, R.B. (1954). Argas brumpti Neumann in the Kitui district of Kenya. The East African Medical Journal, 31(10), 483-484			Animalia	Arthropoda	Arachnida	Ixodida	Argasidae	Argas	brumpti	Neumann, 1907	Argas brumpti	Argas brumpti										Kenya			Isiolo	37.5822	0.35462	WGS84					5500	https://manisnet.org	Gazetteer: GeoNames: Isiolo, seat of first order admin division; GeoName ID: 196231, Pecor D Jan 2021
2477	Smithsonian National Zoo	https://nationalzoo.si.edu/	Matulis, Graham	gmatulis@masonlive.gmu.edu	3001 Connecticut Ave NW, Washington, DC 20008	2021-02-11	W.E. Grainger						Human observation	Heisch, R.B. (1954). Argas brumpti Neumann in the Kitui district of Kenya. The East African Medical Journal, 31(10), 483-484			Animalia	Arthropoda	Arachnida	Ixodida	Argasidae	Argas	brumpti	Neumann, 1907	Argas brumpti	Argas brumpti										Kenya			Kwale	39.2	-4.13333	WGS84					84000	https://manisnet.org	Gazetteer; GeoNames (Kwale; first-order administrative division; GeoNames ID 190106)
2478	Smithsonian National Zoo	https://nationalzoo.si.edu/	Matulis, Graham	gmatulis@masonlive.gmu.edu	3001 Connecticut Ave NW, Washington, DC 20008	2021-02-11	W.E. Grainger						Human observation	Heisch, R.B. (1954). Argas brumpti Neumann in the Kitui district of Kenya. The East African Medical Journal, 31(10), 483-484			Animalia	Arthropoda	Arachnida	Ixodida	Argasidae	Argas	brumpti	Neumann, 1907	Argas brumpti	Argas brumpti								1953'		Kenya			Nuu, north of Kitui	38.3611	-1.05619	WGS84					14000	https://manisnet.org	Gazetteer; GeoNames (Nuu; populated place; GeoNames ID 183107)
2479	Smithsonian National Zoo	https://nationalzoo.si.edu/	Matulis, Graham	gmatulis@masonlive.gmu.edu	3001 Connecticut Ave NW, Washington, DC 20008	2021-02-11	W.E. Grainger						Human observation	Heisch, R.B. (1954). Argas brumpti Neumann in the Kitui district of Kenya. The East African Medical Journal, 31(10), 483-484			Animalia	Arthropoda	Arachnida	Ixodida	Argasidae	Argas	brumpti	Neumann, 1907	Argas brumpti	Argas brumpti								1953'		Kenya			Ngomeni, north of Kitui	38.405	-0.6506	WGS84					6500	https://manisnet.org	Gazetteer; GeoNames (Ngomeni; populated place; GeoNames ID 183610)
2757	Smithsonian National Zoo	https://nationalzoo.si.edu/	Matulis, Graham	gmatulis@masonlive.gmu.edu	3001 Connecticut Ave NW, Washington, DC 20008	2021-02-11							Human observation	Daubney, R. and Hudson, J.R. (1934). Nairobi sheep disease: natural and experimental transmission by ticks other than Rhipicephalus appendiculatus. Parasitology, 26(4), 496-509.			Animalia	Arthropoda	Arachnida	Ixodida	Ixodidae	Rhipicephalus	bursa	Canestrini & Fanzago, 1878	Rhipicephalus bursa	Rhipicephalus bursa	E. A. Lewis							August and November 1931		Kenya		Nairobi	Athi Plains	36.8984	-1.4215	WGS84					3000	https://manisnet.org	Gazetteer: GeoNames: Athi Plains, Plains feature; GeoName ID: 200788, Pecor D Jan 2021
58	Smithsonian National Zoo	https://nationalzoo.si.edu/	Matulis, Graham	gmatulis@masonlive.gmu.edu	3001 Connecticut Ave NW, Washington, DC 20008	2021-02-11							Human observation	Morel, P.C. Mouchet, J. Rodhain, F. Description de Rhipicephalus camicasi n. sp. (Acariens, Ixodida) des steppes subdésertiques. de la plaine afar. Rev. Elev. Méd. vét. Pays trop. 29(4), 337-340 (1976). https://doi.org/10.1007/BF02239930			Animalia	Arthropoda	Arachnida	Ixodida	Ixodidae	Rhipicephalus	camicasi	Morel, Mouchet & Rodhain, 1976	Rhipicephalus camicasi	Rhipicephalus camicasi	Morel, Mouchet and Rodhain		Morphology			1974-04-12	1974-04-12	4/12/74'		Djibouti			Bankwale	42.5	11.8333	WGS84					123000	https://manisnet.org	GeoNames (Republic of Djibouti; independent political entity; GeoNames ID 223816)
59	Smithsonian National Zoo	https://nationalzoo.si.edu/	Matulis, Graham	gmatulis@masonlive.gmu.edu	3001 Connecticut Ave NW, Washington, DC 20008	2021-02-11							Human observation	Morel, P.C. Mouchet, J. Rodhain, F. Description de Rhipicephalus camicasi n. sp. (Acariens, Ixodida) des steppes subdésertiques. de la plaine afar. Rev. Elev. Méd. vét. Pays trop. 29(4), 337-340 (1976). https://doi.org/10.1007/BF02239930			Animalia	Arthropoda	Arachnida	Ixodida	Ixodidae	Rhipicephalus	camicasi	Morel, Mouchet & Rodhain, 1976	Rhipicephalus camicasi	Rhipicephalus camicasi	Morel, Mouchet and Rodhain		Morphology			15/12/74	15/12/74	15/12/74'		Djibouti			Assa Geila	42.5	11.8333	WGS84					123000	https://manisnet.org	GeoNames (Republic of Djibouti; independent political entity; GeoNames ID 223816)
60	Smithsonian National Zoo	https://nationalzoo.si.edu/	Matulis, Graham	gmatulis@masonlive.gmu.edu	3001 Connecticut Ave NW, Washington, DC 20008	2021-02-11							Human observation	Morel, P.C. Mouchet, J. Rodhain, F. Description de Rhipicephalus camicasi n. sp. (Acariens, Ixodida) des steppes subdésertiques. de la plaine afar. Rev. Elev. Méd. vét. Pays trop. 29(4), 337-340 (1976). https://doi.org/10.1007/BF02239930			Animalia	Arthropoda	Arachnida	Ixodida	Ixodidae	Rhipicephalus	camicasi	Morel, Mouchet & Rodhain, 1976	Rhipicephalus camicasi	Rhipicephalus camicasi	Morel, Mouchet and Rodhain		Morphology			1974-09-12	1974-09-12	9/12/1974'		Djibouti			Medeho	43.0261	11.9731	WGS84					750	https://manisnet.org	GeoNames (Medeho; populated place; GeoNames ID 221708)
61	Smithsonian National Zoo	https://nationalzoo.si.edu/	Matulis, Graham	gmatulis@masonlive.gmu.edu	3001 Connecticut Ave NW, Washington, DC 20008	2021-02-11							Human observation	Morel, P.C. Mouchet, J. Rodhain, F. Description de Rhipicephalus camicasi n. sp. (Acariens, Ixodida) des steppes subdésertiques. de la plaine afar. Rev. Elev. Méd. vét. Pays trop. 29(4), 337-340 (1976). https://doi.org/10.1007/BF02239930			Animalia	Arthropoda	Arachnida	Ixodida	Ixodidae	Rhipicephalus	camicasi	Morel, Mouchet & Rodhain, 1976	Rhipicephalus camicasi	Rhipicephalus camicasi	Morel, Mouchet and Rodhain		Morphology			1969-04-05	1969-04-05	4/5/1969'		Djibouti			Randa	42.6606	11.8469	WGS84					12500	https://manisnet.org	GeoNames (Randa; populated place; GeoNames ID 221103)
62	Smithsonian National Zoo	https://nationalzoo.si.edu/	Matulis, Graham	gmatulis@masonlive.gmu.edu	3001 Connecticut Ave NW, Washington, DC 20008	2021-02-11							Human observation	Morel, P.C. Mouchet, J. Rodhain, F. Description de Rhipicephalus camicasi n. sp. (Acariens, Ixodida) des steppes subdésertiques. de la plaine afar. Rev. Elev. Méd. vét. Pays trop. 29(4), 337-340 (1976). https://doi.org/10.1007/BF02239930			Animalia	Arthropoda	Arachnida	Ixodida	Ixodidae	Rhipicephalus	camicasi	Morel, Mouchet & Rodhain, 1976	Rhipicephalus camicasi	Rhipicephalus camicasi	Morel, Mouchet and Rodhain		Morphology					December 1969'		Djibouti			Obok	43.0837	12.2501	WGS84					52000	https://manisnet.org	GeoNames (Obock; first-order administrative division; GeoNames (221525)
63	Smithsonian National Zoo	https://nationalzoo.si.edu/	Matulis, Graham	gmatulis@masonlive.gmu.edu	3001 Connecticut Ave NW, Washington, DC 20008	2021-02-11							Human observation	Morel, P.C. Mouchet, J. Rodhain, F. Description de Rhipicephalus camicasi n. sp. (Acariens, Ixodida) des steppes subdésertiques. de la plaine afar. Rev. Elev. Méd. vét. Pays trop. 29(4), 337-340 (1976). https://doi.org/10.1007/BF02239930			Animalia	Arthropoda	Arachnida	Ixodida	Ixodidae	Rhipicephalus	camicasi	Morel, Mouchet & Rodhain, 1976	Rhipicephalus camicasi	Rhipicephalus camicasi	Hoogstraal		Morphology					July 1950'		Djibouti			Ali Sabiet	42.94	11.2	WGS84					39000	https://manisnet.org	GeoNames (Ali Sabieh Region; first-order administrative division; GeoNames ID 225282)
64	Smithsonian National Zoo	https://nationalzoo.si.edu/	Matulis, Graham	gmatulis@masonlive.gmu.edu	3001 Connecticut Ave NW, Washington, DC 20008	2021-02-11							Human observation	Morel, P.C. Mouchet, J. Rodhain, F. Description de Rhipicephalus camicasi n. sp. (Acariens, Ixodida) des steppes subdésertiques. de la plaine afar. Rev. Elev. Méd. vét. Pays trop. 29(4), 337-340 (1976). https://doi.org/10.1007/BF02239930			Animalia	Arthropoda	Arachnida	Ixodida	Ixodidae	Rhipicephalus	camicasi	Morel, Mouchet & Rodhain, 1976	Rhipicephalus camicasi	Rhipicephalus camicasi	Hoogstraal		Morphology					July 1950'		Djibouti			Ali Sabiet	42.94	11.2	WGS84					39000	https://manisnet.org	GeoNames (Ali Sabieh Region; first-order administrative division; GeoNames ID 225282)
65	Smithsonian National Zoo	https://nationalzoo.si.edu/	Matulis, Graham	gmatulis@masonlive.gmu.edu	3001 Connecticut Ave NW, Washington, DC 20008	2021-02-11							Human observation	Morel, P.C. Mouchet, J. Rodhain, F. Description de Rhipicephalus camicasi n. sp. (Acariens, Ixodida) des steppes subdésertiques. de la plaine afar. Rev. Elev. Méd. vét. Pays trop. 29(4), 337-340 (1976). https://doi.org/10.1007/BF02239930			Animalia	Arthropoda	Arachnida	Ixodida	Ixodidae	Rhipicephalus	camicasi	Morel, Mouchet & Rodhain, 1976	Rhipicephalus camicasi	Rhipicephalus camicasi	Hoogstraal		Morphology					July 1950'		Djibouti			Ali Sabiet	42.94	11.2	WGS84					39000	https://manisnet.org	GeoNames (Ali Sabieh Region; first-order administrative division; GeoNames ID 225282)
66	Smithsonian National Zoo	https://nationalzoo.si.edu/	Matulis, Graham	gmatulis@masonlive.gmu.edu	3001 Connecticut Ave NW, Washington, DC 20008	2021-02-11							Human observation	Morel, P.C. Mouchet, J. Rodhain, F. Description de Rhipicephalus camicasi n. sp. (Acariens, Ixodida) des steppes subdésertiques. de la plaine afar. Rev. Elev. Méd. vét. Pays trop. 29(4), 337-340 (1976). https://doi.org/10.1007/BF02239930			Animalia	Arthropoda	Arachnida	Ixodida	Ixodidae	Rhipicephalus	camicasi	Morel, Mouchet & Rodhain, 1976	Rhipicephalus camicasi	Rhipicephalus camicasi	Hoogstraal		Morphology					July 1950'		Djibouti			Dikhil	42.1667	11.4167	WGS84					64000	https://manisnet.org	GeoNames (Dikhil; first-order administrative region; GeoNames ID 223889)
67	Smithsonian National Zoo	https://nationalzoo.si.edu/	Matulis, Graham	gmatulis@masonlive.gmu.edu	3001 Connecticut Ave NW, Washington, DC 20008	2021-02-11							Human observation	Morel, P.C. Mouchet, J. Rodhain, F. Description de Rhipicephalus camicasi n. sp. (Acariens, Ixodida) des steppes subdésertiques. de la plaine afar. Rev. Elev. Méd. vét. Pays trop. 29(4), 337-340 (1976). https://doi.org/10.1007/BF02239930			Animalia	Arthropoda	Arachnida	Ixodida	Ixodidae	Rhipicephalus	camicasi	Morel, Mouchet & Rodhain, 1976	Rhipicephalus camicasi	Rhipicephalus camicasi	Hoogstraal		Morphology					July 1950'		Djibouti			Dikhil	42.1667	11.4167	WGS84					64000	https://manisnet.org	GeoNames (Dikhil; first-order administrative region; GeoNames ID 223889)
68	Smithsonian National Zoo	https://nationalzoo.si.edu/	Matulis, Graham	gmatulis@masonlive.gmu.edu	3001 Connecticut Ave NW, Washington, DC 20008	2021-02-11							Human observation	Morel, P.C. Mouchet, J. Rodhain, F. Description de Rhipicephalus camicasi n. sp. (Acariens, Ixodida) des steppes subdésertiques. de la plaine afar. Rev. Elev. Méd. vét. Pays trop. 29(4), 337-340 (1976). https://doi.org/10.1007/BF02239930			Animalia	Arthropoda	Arachnida	Ixodida	Ixodidae	Rhipicephalus	camicasi	Morel, Mouchet & Rodhain, 1976	Rhipicephalus camicasi	Rhipicephalus camicasi	Hoogstraal		Morphology					July 1950'		Djibouti			Dikhil	42.1667	11.4167	WGS84					64000	https://manisnet.org	GeoNames (Dikhil; first-order administrative region; GeoNames ID 223889)
90	Smithsonian National Zoo	https://nationalzoo.si.edu/	Matulis, Graham	gmatulis@masonlive.gmu.edu	3001 Connecticut Ave NW, Washington, DC 20008	2021-02-11							Human observation	Rodhain F. Résultats préliminaires d'une enquête entomologique sur les vecteurs potentiels d'arboviroses dans le Territoire Français des Afars et des Issas [Preliminary results of an entomological survey of the potential arbovirus vectors in the French Territory of Afars and Issas]. Bull Soc Pathol Exot Filiales. 1976;69(2):169-174.			Animalia	Arthropoda	Arachnida	Ixodida	Ixodidae	Rhipicephalus	camicasi	Morel, Mouchet & Rodhain, 1976	Rhipicephalus camicasi	Rhipicephalus camicasi	P.C. Morel		Morphology			1974-11-15	1974-12-15	15 novembre au 15 decembre 1974		Djibouti				42.5	11.8333	WGS84					123000	https://manisnet.org	GeoNames (Republic of Djibouti; independent political entity; GeoNames ID 223816)
1338	George Mason University	https://chhs.gmu.edu/	Wofford, Rachel	rwofford@gmu.edu	4400 University Drive, Fairfax, Virginia 22030	2021-02-11							Human observation	Onu, S.H., Shiferaw, T.Z. (2013). Prevalence of ectoparasites infestations of cattle in Bench Majo Zone, southwest Ethiopia. Vet World, 6(6): 291-294.			Animalia	Arthropoda	Arachnida	Ixodida	Ixodidae	Rhipicephalus	camicasi	Morel, Mouchet & Rodhain, 1976	Rhipicephalus camicasi	Rhipicephalus camicasi			Morphology		Soulsby E.J.L.: Helminthes, arthropods and protozoa of domestic animals, 357-507 pages, 7th Ed. LEA and FEBIGER (eds), Philadelphia, USA, pp. 1992.			between October 2011 and April 2012		Ethiopia			Bench Maji Zone	35.3055	6.45994	WGS84					143000	https://manisnet.org	GeoNames (Bench Maji Zone; second-order administrative division; GeoNames ID 331677)
2285	Smithsonian National Zoo	https://nationalzoo.si.edu/	Matulis, Graham	gmatulis@masonlive.gmu.edu	3001 Connecticut Ave NW, Washington, DC 20008	2021-02-11							Human observation	Dolan, R., Wilson, A.J., Schwartz, H.J. et al. Camel production in kenya and its constraints. Trop Anim Health Prod 15, 179–185 (1983). https://doi.org/10.1007/BF02239930			Animalia	Arthropoda	Arachnida	Ixodida	Ixodidae	Rhipicephalus	camicasi	Morel, Mouchet & Rodhain, 1976	Rhipicephalus camicasi	Rhipicephalus camicasi								between January 1980 and February 1981		Kenya			Mt. Kulal	36.9389	2.68824	WGS84					14500	https://manisnet.org	Gazetteer: GeoNames: Mount Kulal, mountain; GeoNames ID: 190306, Pecor D Jan 2021
426	George Mason University	https://chhs.gmu.edu/	Wofford, Rachel	rwofford@gmu.edu	4400 University Drive, Fairfax, Virginia 22030	2021-02-11							Human observation	Eddie B., Foster, W.A., Rodovsky, F.J., Stiller, D. (1970). Isolation of a PL Agent (Chlamydia, Bedsonia) from ticks (Agras (P.) arboreus) parasitic on the white-necked cormorant (phalacrocorax carbo) in Ethiopia. J. Med. Ent. 7(6):745-746.			Animalia	Arthropoda	Arachnida	Ixodida	Ixodidae	Ornithodoros	capensis	Neumann, 1901	Ornithodoros capensis	Ornithodoros capensis			Morphology			1969-02-01	1969-02-01	1969-02-01		Ethiopia			Islands in Lake Shalla, Shoa, Upper Rift Valley, Ethiopia	38.4864	7.51826	WGS84					19750	https://manisnet.org	Google Maps
2511	Smithsonian National Zoo	https://nationalzoo.si.edu/	Matulis, Graham	gmatulis@masonlive.gmu.edu	3001 Connecticut Ave NW, Washington, DC 20008	2021-02-11							Human observation	Heisch, R.B., McPhee, R., Rickman, L.R. (1957). The epidemiology of tick-typhus in Nairobi. East African Medical Journal, 34(9), 459-477 and Heisch, R.B., Harvey, A. E. C. (1957). Rickettsioses in Kenya: serological reactions of wild rodents and inoculated guinea pigs. East African Medical Journal, 36(2), 116-118.			Animalia	Arthropoda	Arachnida	Ixodida	Ixodidae	Rhipicephalus	capensis	Koch, 1844	Rhipicephalus capensis	Rhipicephalus capensis								6/1956-5/1957		Kenya			in Nairobi area	36.8333	-1.28333	WGS84					25000	https://manisnet.org	Gazetteer: GeoNames: Nairobi, capital of political entity; GeoNames ID: 184745, Pecor D Jan 2021
2549	Smithsonian National Zoo	https://nationalzoo.si.edu/	Matulis, Graham	gmatulis@masonlive.gmu.edu	3001 Connecticut Ave NW, Washington, DC 20008	2021-02-11							Human observation	Fotheringham, W., Lewis, E.A. (1936). East cost fever: its transmission by ticks in Kenya colony. Parasitology, 29(4), 504-523			Animalia	Arthropoda	Arachnida	Ixodida	Ixodidae	Rhipicephalus	capensis	Koch, 1844	Rhipicephalus capensis	Rhipicephalus capensis										Kenya			Lake Naivasha	36.2957	-0.79069	WGS84					17000	https://manisnet.org	Google Maps
2550	Smithsonian National Zoo	https://nationalzoo.si.edu/	Matulis, Graham	gmatulis@masonlive.gmu.edu	3001 Connecticut Ave NW, Washington, DC 20008	2021-02-11							Human observation	Fotheringham, W., Lewis, E.A. (1936). East cost fever: its transmission by ticks in Kenya colony. Parasitology, 29(4), 504-523			Animalia	Arthropoda	Arachnida	Ixodida	Ixodidae	Rhipicephalus	capensis	Koch, 1844	Rhipicephalus capensis	Rhipicephalus capensis										Kenya			Lumbwa	35.4669	-0.20009	WGS84					1250	https://manisnet.org	Google Maps
2957	Smithsonian National Zoo	https://nationalzoo.si.edu/	Matulis, Graham	gmatulis@masonlive.gmu.edu	3001 Connecticut Ave NW, Washington, DC 20008	2021-02-11							Human observation	Clifford, C.M., Flux, J.E., Hoogstraal, H. (1976). Seasonal and regional abundance of ticks (Ixodidae) on hares (Leporidae) in Kenya. Journal of Medical Entomology, 13(1), 40-47			Animalia	Arthropoda	Arachnida	Ixodida	Ixodidae	Ixodes	cavipalpus	Nuttall & Warburton, 1908	Ixodes cavipalpus	Ixodes cavipalpus	NAMRU-3							August 1967-July 1968		Kenya			Mt. Margaret	36.5521	-1.00536	WGS84					2500	https://manisnet.org	Gazetteer: GeoNames: Mount Margaret, mountain; GeoNames ID: 188906, Pecor D Jan 2021
2961	Smithsonian National Zoo	https://nationalzoo.si.edu/	Matulis, Graham	gmatulis@masonlive.gmu.edu	3001 Connecticut Ave NW, Washington, DC 20008	2021-02-11							Human observation	Clifford, C.M., Flux, J.E., Hoogstraal, H. (1976). Seasonal and regional abundance of ticks (Ixodidae) on hares (Leporidae) in Kenya. Journal of Medical Entomology, 13(1), 40-47			Animalia	Arthropoda	Arachnida	Ixodida	Ixodidae	Ixodes	cavipalpus	Nuttall & Warburton, 1908	Ixodes cavipalpus	Ixodes cavipalpus	NAMRU-3							August 1967-July 1968		Kenya			Mt. Margaret	36.5521	-1.00536	WGS84					2500	https://manisnet.org	Gazetteer: GeoNames: Mount Margaret, mountain; GeoNames ID: 188906, Pecor D Jan 2021
43	Smithsonian National Zoo	https://nationalzoo.si.edu/	Matulis, Graham	gmatulis@masonlive.gmu.edu	3001 Connecticut Ave NW, Washington, DC 20008	2021-02-11							Human observation	Horton, K. C., Fahmy, N. T., Watany, N., Zayed, A., Mohamed, A., Ahmed, A. A., Rollin, P. E., & Dueger, E. L. (2016). Crimean Congo Hemorrhagic Fever Virus and Alkhurma (Alkhumra) Virus in Ticks in Djibouti. Vector borne and zoonotic diseases (Larchmont, N.Y.), 16(10), 680–682. https://doi.org/10.1089/vbz.2016.1951			Animalia	Arthropoda	Arachnida	Ixodida	Ixodidae	Amblyomma	cohearens	Dönitz, 1909	Amblyomma cohaerens	Amblyomma cohearens	NAMRU-3		Morphology					September 2010 through February 2011		Djibouti			Abattoir Frigorifique de Djibouti	42.5	11.8333	WGS84					123000	https://manisnet.org	GeoNames (Republic of Djibouti; independent political entity; GeoNames ID 223816)
78	Smithsonian National Zoo	https://nationalzoo.si.edu/	Matulis, Graham	gmatulis@masonlive.gmu.edu	3001 Connecticut Ave NW, Washington, DC 20008	2021-02-11		NAMRU-3					Preserved specimen	Horton, K. C., Jiang, J., Maina, A., Dueger, E., Zayed, A., Ahmed, A. A., Pimentel, G., & Richards, A. L. (2016). Evidence of Rickettsia and Orientia Infections Among Abattoir Workers in Djibouti. The American journal of tropical medicine and hygiene, 95(2), 462–465. https://doi.org/10.4269/ajtmh.15-0775			Animalia	Arthropoda	Arachnida	Ixodida	Ixodidae	Amblyomma	cohearens	Dönitz, 1909	Amblyomma cohaerens	Amblyomma cohearens	NAMRU-3		Morphology					In September 2010… every 4 weeks for a total for 20 weeks		Djibouti			"Abattoir Frigorifique de Djibouti"	42.5	11.8333	WGS84					123000	https://manisnet.org	GeoNames (Republic of Djibouti; independent political entity; GeoNames ID 223816)
105	George Mason University	https://chhs.gmu.edu/	Wofford, Rachel	rwofford@gmu.edu	4400 University Drive, Fairfax, Virginia 22030	2021-02-11							Human observation	Abdela, N., Ibrahim, N., & Begna, F. (2018). Prevalence, risk factors and vectors identification of bovine anaplasmosis and babesiosis in and around Jimma town, Southwestern Ethiopia. Acta Tropica, 9-18.			Animalia	Arthropoda	Arachnida	Ixodida	Ixodidae	Amblyomma	cohearens	Dönitz, 1909	Amblyomma cohaerens	Amblyomma cohearens			Morphology		Walker AR, Bouattour A, Camicas JL, Estrada-Pena A, Horak IG, Latif AA, Pegram PM. (2003). Ticks of domestic animals in Africa: a guide to indentification of species. Boisci, Report pp. 1-221.			November 2016 to April 2017		Ethiopia	Oromia		Jimma town	35.8344	7.67344	WGS84	35deg52' and 37degE	7deg13' and 8deg56'N	7deg13' and 8deg56'N, 35deg52' and 37degE	Degrees minutes seconds	4500	https://manisnet.org	GeoNames (Jimma; populated place; GeoNames ID 333772)
131	George Mason University	https://chhs.gmu.edu/	Wofford, Rachel	rwofford@gmu.edu	4400 University Drive, Fairfax, Virginia 22030	2021-02-11							Human observation	Abera, M., Mohammed, T., Abebe, R., Aragaw, K., & Bekele, J. (2010). Survey of ixodid ticks in domestic ruminants in Bedelle district, Southwestern Ethiopia. Trop Anim Health Prod, 42:1677-1683.			Animalia	Arthropoda	Arachnida	Ixodida	Ixodidae	Amblyomma	cohearens	Dönitz, 1909	Amblyomma cohaerens	Amblyomma cohearens			Morphology		Walker AR, Bouattour A, Camicas JL, Estrada-Pena A, Horak IG, Latif AA, Pegram PM. (2003). Ticks of domestic animals in Africa: a guide to indentification of species. Boisci, Report pp. 1-221.; Okello-Onen J, Hassan SM, & Essumen S. (1999) Taxonomy of African Ticks. An identification Manual. ICIPE Science Press, Nairobi, Kenya. 124p.			November 2007 to April 2008		Ethiopia	Bedella District		Illubabor Zone, Oromiya Regional State	36.35	8.45	WGS84	36deg21'E longitude	8deg27'N latitude	8deg27'N latitude, 36deg21'E longitude	Degrees minutes seconds	7527	Manis Calc: (Coordinates only; gazetteer; degrees decimal minutes; datum not recorded; nearest minute; distance units m) 1/12/2021 Potter	From article
143	George Mason University	https://chhs.gmu.edu/	Wofford, Rachel	rwofford@gmu.edu	4400 University Drive, Fairfax, Virginia 22030	2021-02-11							Human observation	Abera, M., Mohammed, T., Abebe, R., Aragaw, K., & Bekele, J. (2010). Survey of ixodid ticks in domestic ruminants in Bedelle district, Southwestern Ethiopia. Trop Anim Health Prod, 42:1677-1683.			Animalia	Arthropoda	Arachnida	Ixodida	Ixodidae	Amblyomma	cohearens	Dönitz, 1909	Amblyomma cohaerens	Amblyomma cohearens			Morphology		Walker AR, Bouattour A, Camicas JL, Estrada-Pena A, Horak IG, Latif AA, Pegram PM. (2003). Ticks of domestic animals in Africa: a guide to indentification of species. Boisci, Report pp. 1-221.; Okello-Onen J, Hassan SM, & Essumen S. (1999) Taxonomy of African Ticks. An identification Manual. ICIPE Science Press, Nairobi, Kenya. 124p.			November 2007 to April 2008		Ethiopia	Bedella District		Illubabor Zone, Oromiya Regional State	36.35	8.45	WGS84	36deg21'E longitude	8deg27'N latitude	8deg27'N latitude, 36deg21'E longitude	Degrees minutes seconds	7527	Manis Calc: (Coordinates only; gazetteer; degrees decimal minutes; datum not recorded; nearest minute; distance units m) 1/12/2021 Potter	From article
155	George Mason University	https://chhs.gmu.edu/	Wofford, Rachel	rwofford@gmu.edu	4400 University Drive, Fairfax, Virginia 22030	2021-02-11							Human observation	Abera, M., Mohammed, T., Abebe, R., Aragaw, K., & Bekele, J. (2010). Survey of ixodid ticks in domestic ruminants in Bedelle district, Southwestern Ethiopia. Trop Anim Health Prod, 42:1677-1683.			Animalia	Arthropoda	Arachnida	Ixodida	Ixodidae	Amblyomma	cohearens	Dönitz, 1909	Amblyomma cohaerens	Amblyomma cohearens			Morphology		Walker AR, Bouattour A, Camicas JL, Estrada-Pena A, Horak IG, Latif AA, Pegram PM. (2003). Ticks of domestic animals in Africa: a guide to indentification of species. Boisci, Report pp. 1-221.; Okello-Onen J, Hassan SM, & Essumen S. (1999) Taxonomy of African Ticks. An identification Manual. ICIPE Science Press, Nairobi, Kenya. 124p.			November 2007 to April 2008		Ethiopia	Bedella District		Illubabor Zone, Oromiya Regional State	36.35	8.45	WGS84	36deg21'E longitude	8deg27'N latitude	8deg27'N latitude, 36deg21'E longitude	Degrees minutes seconds	7527	Manis Calc: (Coordinates only; gazetteer; degrees decimal minutes; datum not recorded; nearest minute; distance units m) 1/12/2021 Potter	From article
171	George Mason University	https://chhs.gmu.edu/	Wofford, Rachel	rwofford@gmu.edu	4400 University Drive, Fairfax, Virginia 22030	2021-02-11							Human observation	Aboma, H., Kebede, A., & Abdurahaman, M. (2017). Further Studies on Bovine Ixodide Ticks in and around Bedelle, Southwest Ethiopia. African Journal of Agricultural Research, 12(22): 1922-1929			Animalia	Arthropoda	Arachnida	Ixodida	Ixodidae	Amblyomma	cohearens	Dönitz, 1909	Ambylomma coherence	Amblyomma cohearens			Morphology		Walker AR, Bouattour A, Camicas JL, Estrada-Pena A, Horak IG, Latif AA, Pegram PM. (2003). Ticks of domestic animals in Africa: a guide to indentification of species. Boisci, Report pp. 1-221.			November 2013 to March 2014		Ethiopia	Ilu Ababora zone, Oromia regional state	Bedelle district	Bedelle Veterinary Clinic	35.756	8.27526	WGS84	36-37degE longitude	8-9degN latitude	8-9degN latitude, 36-37degE longitude	Degrees minutes seconds	116000	https://manisnet.org	GeoNames (Illubabor Zone; second-order administrative division; GeoNames ID 7732965)
193	George Mason University	https://chhs.gmu.edu/	Wofford, Rachel	rwofford@gmu.edu	4400 University Drive, Fairfax, Virginia 22030	2021-02-11							Human observation	Abunna, F., Tura, J., & Regassa, A. (2012). Status of Tick Infestation in Small Ruminants of Bedelle District, Oromia Region, Ethiopia. Global Veterinaria, 8(5):459-462.			Animalia	Arthropoda	Arachnida	Ixodida	Ixodidae	Amblyomma	cohearens	Dönitz, 1909	Amblyomma coherence	Amblyomma cohearens			Morphology		Walker, A.R., A. Bouattour, J.L. Camicas, P.A. Estrada, I.G. Horak, A. Latif, R.G. Pegram and P.M. Preston, 2003. Ticks of domestic animals in Africa. In: A guide to identification of species. Bioscience Reports, U.K., pp: 157.	2010-11-01	2011-05-31	November 2010 to March 2011		Ethiopia	Oromia		Illu Ababora zone, Bedella district	35.756	8.27526	WGS84	36-37° E	8-9° N	8-9° N, 36-37° E	Degrees minutes seconds	116000	https://manisnet.org	GeoNames (Illubabor Zone; second-order administrative division; GeoNames ID 7732965)
199	George Mason University	https://chhs.gmu.edu/	Wofford, Rachel	rwofford@gmu.edu	4400 University Drive, Fairfax, Virginia 22030	2021-02-11							Human observation	Ali, M., & De Castro, J.J. (1993). Host Resistance to Ticks (Acari: Ixodidae) in Different Breeds of Cattle at Bako, Ethiopia.			Animalia	Arthropoda	Arachnida	Ixodida	Ixodidae	Amblyomma	cohearens	Dönitz, 1909	Amblyomma cohaerens	Amblyomma cohearens			Morphology			1988-11-01	1989-02-28	November 1988 to February 1989		Ethiopia			BRC of the Institute of Agricultural Research at Bako in Welega Administrative Region	37.05	9.11667	WGS84	37deg3'E	9deg7'N	9deg7'N, 37deg3'E	Degrees minutes seconds	7525	Manis Calc: (Coordinates only; gazetteer; degrees decimal minutes; datum not recorded; nearest minute; distance units m) 1/13/2021 Potter	From article
223	George Mason University	https://chhs.gmu.edu/	Wofford, Rachel	rwofford@gmu.edu	4400 University Drive, Fairfax, Virginia 22030	2021-02-11							Human observation	Asrate, S., & Yalew, A. (2012). Prevalence of cattle tick infestation in and around Haramaya district, Eastern Ethiopia. Journal or Veterinary Medicine and Animal Health, 4(6), pp. 84-88.			Animalia	Arthropoda	Arachnida	Ixodida	Ixodidae	Amblyomma	cohearens	Dönitz, 1909	A. coharence	Amblyomma cohearens			Morphology		Walker AR, Bouttour A, Camicas JL, Estrada-Pena A, Horak IG, Latif AA, Pegram KG and Preston PM: Ticks of domestic animals in Africa: A guide to Identification of Speices. Bioscience Reports 2003; 221.; Kaiser MN. (1987). Ethiopia, Report on tick taxonomy and biology, AG:DP /ETH/83/023 Consultant report. Food and Agricultural Organization of the United Nations. pp. 92.			November, 2010 to June, 2011		Ethiopia			Ifa-Oromia town in Haramaya district	41.9671	9.3447	WGS84					5000	https://manisnet.org	Google Maps
228	George Mason University	https://chhs.gmu.edu/	Wofford, Rachel	rwofford@gmu.edu	4400 University Drive, Fairfax, Virginia 22030	2021-02-11							Human observation	Asrate, S., & Yalew, A. (2012). Prevalence of cattle tick infestation in and around Haramaya district, Eastern Ethiopia. Journal or Veterinary Medicine and Animal Health, 4(6), pp. 84-88.			Animalia	Arthropoda	Arachnida	Ixodida	Ixodidae	Amblyomma	cohearens	Dönitz, 1909	A. coharence	Amblyomma cohearens			Morphology		Walker AR, Bouttour A, Camicas JL, Estrada-Pena A, Horak IG, Latif AA, Pegram KG and Preston PM: Ticks of domestic animals in Africa: A guide to Identification of Speices. Bioscience Reports 2003; 221.; Kaiser MN. (1987). Ethiopia, Report on tick taxonomy and biology, AG:DP /ETH/83/023 Consultant report. Food and Agricultural Organization of the United Nations. pp. 92.			November, 2010 to June, 2011		Ethiopia			Tujgab-isa town in Haramaya district	39	8	WGS84					551500	https://manisnet.org	GeoNames (Oromiya Region; first-order administrative region; GeoNames ID 444185)
233	George Mason University	https://chhs.gmu.edu/	Wofford, Rachel	rwofford@gmu.edu	4400 University Drive, Fairfax, Virginia 22030	2021-02-11							Human observation	Asrate, S., & Yalew, A. (2012). Prevalence of cattle tick infestation in and around Haramaya district, Eastern Ethiopia. Journal or Veterinary Medicine and Animal Health, 4(6), pp. 84-88.			Animalia	Arthropoda	Arachnida	Ixodida	Ixodidae	Amblyomma	cohearens	Dönitz, 1909	A. coharence	Amblyomma cohearens			Morphology		Walker AR, Bouttour A, Camicas JL, Estrada-Pena A, Horak IG, Latif AA, Pegram KG and Preston PM: Ticks of domestic animals in Africa: A guide to Identification of Speices. Bioscience Reports 2003; 221.; Kaiser MN. (1987). Ethiopia, Report on tick taxonomy and biology, AG:DP /ETH/83/023 Consultant report. Food and Agricultural Organization of the United Nations. pp. 92.			November, 2010 to June, 2011		Ethiopia			Adele town in Haramaya district	41.9859	8.89649	WGS84					150500	https://manisnet.org	GeoNames (East Harerge; second-order administrative division; GeoNames 11750831)
238	George Mason University	https://chhs.gmu.edu/	Wofford, Rachel	rwofford@gmu.edu	4400 University Drive, Fairfax, Virginia 22030	2021-02-11							Human observation	Asrate, S., & Yalew, A. (2012). Prevalence of cattle tick infestation in and around Haramaya district, Eastern Ethiopia. Journal or Veterinary Medicine and Animal Health, 4(6), pp. 84-88.			Animalia	Arthropoda	Arachnida	Ixodida	Ixodidae	Amblyomma	cohearens	Dönitz, 1909	A. coharence	Amblyomma cohearens			Morphology		Walker AR, Bouttour A, Camicas JL, Estrada-Pena A, Horak IG, Latif AA, Pegram KG and Preston PM: Ticks of domestic animals in Africa: A guide to Identification of Speices. Bioscience Reports 2003; 221.; Kaiser MN. (1987). Ethiopia, Report on tick taxonomy and biology, AG:DP /ETH/83/023 Consultant report. Food and Agricultural Organization of the United Nations. pp. 92.			November, 2010 to June, 2011		Ethiopia			Haramaya town in Haramaya district	42.0097	9.39334	WGS84					7750	https://manisnet.org	GeoNames ('Alemaya; populated place; GeoNames ID 344282)
275	George Mason University	https://chhs.gmu.edu/	Wofford, Rachel	rwofford@gmu.edu	4400 University Drive, Fairfax, Virginia 22030	2021-02-11							Human observation	Bedasso, M., Abebe, B., & Degefu, H. (2014). Species composition, prevalence and seasonal variations of ixodid cattle ticks in and around Haramaya town, Ethiopia. Journal of Veterinary Medicine and Animal Health, 6(5), pp. 131-137.			Animalia	Arthropoda	Arachnida	Ixodida	Ixodidae	Amblyomma	cohearens	Dönitz, 1909	Amblyomma coherence	Amblyomma cohearens			Morphology		Walker AR, Bouttour A, Camicas JL, Estrada-Pena A, Horak IG, Latif AA, Pegram KG and Preston PM: Ticks of domestic animals in Africa: A guide to Identification of Speices. Bioscience Reports 2003; 221.; Keiser MN (1987). Ethiopia, Report on tick taxonomy and biology, FAO, Rome, Italy.			Novermber 2009 to March 2010		Ethiopia			Haramaya District	41.9859	8.89649	WGS84	41degE to 50degE	9degN to 32degN	9degN to 32degN, 41degE to 50degE	Degrees minutes seconds	150500	https://manisnet.org	GeoNames (East Harerge; second-order administrative division; GeoNames 11750831)
279	George Mason University	https://chhs.gmu.edu/	Wofford, Rachel	rwofford@gmu.edu	4400 University Drive, Fairfax, Virginia 22030	2021-02-11							Human observation	Bekele, T. (2002). Studies on Seasonal Dynamics of Ticks of Ogaden Cattle and Individual Variation in Resistance to Ticks in Eastern Ethiopia. J. Vet. Med. B49:285-288.			Animalia	Arthropoda	Arachnida	Ixodida	Ixodidae	Amblyomma	cohearens	Dönitz, 1909	Amblyomma cohaerens	Amblyomma cohearens			Morphology		Hoogestraal, H., 1956: African Ixodoidea I. Ticks of the Sudan (with special reference to equatorial province and with preliminary review of the genera, Boophilus, Margaroups and Hyalomma) US Department of the Navy, Bureau of Medicine and Surgery, pp. 1, 101.: Kaiser, M.N., 1987: Report on tick taxonomy and biology, AG:DPEth/83/023-Tick survey. Consultant reports FAO, Rome, pp. 21-66.			May 1997 to April 1998		Ethiopia			Alemaya University Campus	42.05	9.43333	WGS84	42deg03'E	9deg26'N	9deg26'N, 42deg03'E	Degrees minutes seconds	7462	Manis Calc: (Coordinates only; gazetteer; degrees decimal minutes; datum not recorded; nearest minute; distance units m) 1/13/2021 Potter	From article
325	George Mason University	https://chhs.gmu.edu/	Wofford, Rachel	rwofford@gmu.edu	4400 University Drive, Fairfax, Virginia 22030	2021-02-11							Human observation	Burgdorfer, W., Ormsbee, R.A., Schmidt, M.L., & Hoogstraal, H. (1973). A search for the epidemic typhyus agent in Ethiopia ticks. Bull. Wld. Hlth. Org. 48, 563-569.			Animalia	Arthropoda	Arachnida	Ixodida	Ixodidae	Amblyomma	cohearens	Dönitz, 1909	Amblyomma cohaerens	Amblyomma cohearens			Morphology					From May to December, inclusive, in 1969, 1970, and 1971		Ethiopia	Shoa			39.5	9	WGS84					941500	https://manisnet.org	GeoNames (Federal Democratic Republic of Ethiopia; independent political entity; GeoNames ID 337996)
336	George Mason University	https://chhs.gmu.edu/	Wofford, Rachel	rwofford@gmu.edu	4400 University Drive, Fairfax, Virginia 22030	2021-02-11							Human observation	Burgdorfer, W., Ormsbee, R.A., Schmidt, M.L., & Hoogstraal, H. (1973). A search for the epidemic typhyus agent in Ethiopia ticks. Bull. Wld. Hlth. Org. 48, 563-569.			Animalia	Arthropoda	Arachnida	Ixodida	Ixodidae	Amblyomma	cohearens	Dönitz, 1909	Amblyomma cohaerens	Amblyomma cohearens			Morphology					From May to December, inclusive, in 1969, 1970, and 1971		Ethiopia	Arusi			39.5	7.5	WGS84					167500	https://manisnet.org	GeoNames (Arsi Zone; second-order administrative division; GeoNames ID 343450)
347	George Mason University	https://chhs.gmu.edu/	Wofford, Rachel	rwofford@gmu.edu	4400 University Drive, Fairfax, Virginia 22030	2021-02-11							Human observation	Burgdorfer, W., Ormsbee, R.A., Schmidt, M.L., & Hoogstraal, H. (1973). A search for the epidemic typhyus agent in Ethiopia ticks. Bull. Wld. Hlth. Org. 48, 563-569.			Animalia	Arthropoda	Arachnida	Ixodida	Ixodidae	Amblyomma	cohearens	Dönitz, 1909	Amblyomma cohaerens	Amblyomma cohearens			Morphology					From May to December, inclusive, in 1969, 1970, and 1971		Ethiopia	Bale			40.4526	6.92193	WGS84					207250	https://manisnet.org	GeoNames (Bale; second-order administrative division; GeoNames ID 7839144)
358	George Mason University	https://chhs.gmu.edu/	Wofford, Rachel	rwofford@gmu.edu	4400 University Drive, Fairfax, Virginia 22030	2021-02-11							Human observation	Burgdorfer, W., Ormsbee, R.A., Schmidt, M.L., & Hoogstraal, H. (1973). A search for the epidemic typhyus agent in Ethiopia ticks. Bull. Wld. Hlth. Org. 48, 563-569.			Animalia	Arthropoda	Arachnida	Ixodida	Ixodidae	Amblyomma	cohearens	Dönitz, 1909	Amblyomma cohaerens	Amblyomma cohearens			Morphology					From May to December, inclusive, in 1969, 1970, and 1971		Ethiopia	Sidamo			38.448	6.718	WGS84					99250	https://manisnet.org	GeoNames (Sidama Zone; second-order administrative division; GeoNames ID 8299784)
369	George Mason University	https://chhs.gmu.edu/	Wofford, Rachel	rwofford@gmu.edu	4400 University Drive, Fairfax, Virginia 22030	2021-02-11							Human observation	Burgdorfer, W., Ormsbee, R.A., Schmidt, M.L., & Hoogstraal, H. (1973). A search for the epidemic typhyus agent in Ethiopia ticks. Bull. Wld. Hlth. Org. 48, 563-569.			Animalia	Arthropoda	Arachnida	Ixodida	Ixodidae	Amblyomma	cohearens	Dönitz, 1909	Amblyomma cohaerens	Amblyomma cohearens			Morphology					From May to December, inclusive, in 1969, 1970, and 1971		Ethiopia	Harara			42.1667	9.25	WGS84					18250	https://manisnet.org	GeoNames (Harari Region; first-order administrative division; GeoNames ID 444184)
435	George Mason University	https://chhs.gmu.edu/	Wofford, Rachel	rwofford@gmu.edu	4400 University Drive, Fairfax, Virginia 22030	2021-02-11							Human observation	Fantahun, B., & Mohamed, A. (2012). Survey on the Distribution of Tick Species in and Around Assosa Town, Ethiopia. Research Journal of Veterinary Medicine, 5(2):34-41.			Animalia	Arthropoda	Arachnida	Ixodida	Ixodidae	Amblyomma	cohearens	Dönitz, 1909	Amblyomma coherence	Amblyomma cohearens			Morphology		Keiser, M.N. (1987). Ethiopia, report on tick taxonomy and biology. AG: DP/ETH/83/23 Consultant Report, FAO of the United Nations, pp:92.; Mathysce, J.G and Colbo, M.H. (1987). The Ixodid Ticks of Uganda. Entomological Society of America, College Park, Maryland, USA.			December 2009-March 2010		Ethiopia			Assosa woreda, capital city of Benishangul Gumuze regional state	34.5333	10.0667	WGS84	34 and 35degE	9 and 11degN	9 and 11degN, 34 and 35degE	Degrees minutes seconds	57750	https://manisnet.org	GeoNames (Asosa; seat of a first-order administrative division; GeoNames ID 343292)
439	George Mason University	https://chhs.gmu.edu/	Wofford, Rachel	rwofford@gmu.edu	4400 University Drive, Fairfax, Virginia 22030	2021-02-11							Human observation	Feleke, A., Petros, B., Mulatu, W., Lemecha, H., Wossene, A., & Rege, J.E.O. (2007). Resistance of Abigar, Guraghe, Horro and Sheko Breeds of Cattle to Tick Infestation in Ghibe - Tolley Valley. Bull. Anim. Hlth. Prod. Afr., 55:163-174.			Animalia	Arthropoda	Arachnida	Ixodida	Ixodidae	Amblyomma	cohearens	Dönitz, 1909	Amblyomma cohaerens	Amblyomma cohearens			Morphology		Hoogerstaal, H. (1956). African Ixodidae 1. Ticks of the Sudan with special reference to Equatorial Province and with Preliminary Review of the Genusa Boophilus, Margaroups and Hyalomma. US Navy, Washington, DC.; Mattysse, J.G. and Colobo, M.H. 1987. The Ixodid Ticks of Uganda. Entomological Society fo America, College Park, Maryland, 298pp.; Morel, P.C. 1980. Study on Ethiopian Ticks. IEMVT, Min…			between January and October 2002		Ethiopia			Ghibe Valley at a location in Gullele/Tolley area	39.5	9	WGS84	37deg30'E	8deg15'N	8deg15'N, 37deg30'E	Degrees minutes seconds	941500	https://manisnet.org	GeoNames (Federal Democratic Republic of Ethiopia; independent political entity; GeoNames ID 337996)
450	George Mason University	https://chhs.gmu.edu/	Wofford, Rachel	rwofford@gmu.edu	4400 University Drive, Fairfax, Virginia 22030	2021-02-11							Human observation	Feleke, A., Petros, B., Mulatu, W., Lemecha, H., Wossene, A., & Rege, J.E.O. (2007). Resistance of Abigar, Guraghe, Horro and Sheko Breeds of Cattle to Tick Infestation in Ghibe - Tolley Valley. Bull. Anim. Hlth. Prod. Afr., 55:163-174.			Animalia	Arthropoda	Arachnida	Ixodida	Ixodidae	Amblyomma	cohearens	Dönitz, 1909	Amblyomma cohaerens	Amblyomma cohearens			Morphology		Hoogerstaal, H. (1956). African Ixodidae 1. Ticks of the Sudan with special reference to Equatorial Province and with Preliminary Review of the Genusa Boophilus, Margaroups and Hyalomma. US Navy, Washington, DC.; Mattysse, J.G. and Colobo, M.H. 1987. The Ixodid Ticks of Uganda. Entomological Society fo America, College Park, Maryland, 298pp.; Morel, P.C. 1980. Study on Ethiopian Ticks. IEMVT, Min…			between January and October 2002		Ethiopia			Ghibe Valley at a location in Gullele/Tolley area	39.5	9	WGS84	37deg30'E	8deg15'N	8deg15'N, 37deg30'E	Degrees minutes seconds	941500	https://manisnet.org	GeoNames (Federal Democratic Republic of Ethiopia; independent political entity; GeoNames ID 337996)
461	George Mason University	https://chhs.gmu.edu/	Wofford, Rachel	rwofford@gmu.edu	4400 University Drive, Fairfax, Virginia 22030	2021-02-11							Human observation	Feleke, A., Petros, B., Mulatu, W., Lemecha, H., Wossene, A., & Rege, J.E.O. (2007). Resistance of Abigar, Guraghe, Horro and Sheko Breeds of Cattle to Tick Infestation in Ghibe - Tolley Valley. Bull. Anim. Hlth. Prod. Afr., 55:163-174.			Animalia	Arthropoda	Arachnida	Ixodida	Ixodidae	Amblyomma	cohearens	Dönitz, 1909	Amblyomma cohaerens	Amblyomma cohearens			Morphology		Hoogerstaal, H. (1956). African Ixodidae 1. Ticks of the Sudan with special reference to Equatorial Province and with Preliminary Review of the Genusa Boophilus, Margaroups and Hyalomma. US Navy, Washington, DC.; Mattysse, J.G. and Colobo, M.H. 1987. The Ixodid Ticks of Uganda. Entomological Society fo America, College Park, Maryland, 298pp.; Morel, P.C. 1980. Study on Ethiopian Ticks. IEMVT, Min…			between January and October 2002		Ethiopia			Ghibe Valley at a location in Gullele/Tolley area	39.5	9	WGS84	37deg30'E	8deg15'N	8deg15'N, 37deg30'E	Degrees minutes seconds	941500	https://manisnet.org	GeoNames (Federal Democratic Republic of Ethiopia; independent political entity; GeoNames ID 337996)
472	George Mason University	https://chhs.gmu.edu/	Wofford, Rachel	rwofford@gmu.edu	4400 University Drive, Fairfax, Virginia 22030	2021-02-11							Human observation	Feleke, A., Petros, B., Mulatu, W., Lemecha, H., Wossene, A., & Rege, J.E.O. (2007). Resistance of Abigar, Guraghe, Horro and Sheko Breeds of Cattle to Tick Infestation in Ghibe - Tolley Valley. Bull. Anim. Hlth. Prod. Afr., 55:163-174.			Animalia	Arthropoda	Arachnida	Ixodida	Ixodidae	Amblyomma	cohearens	Dönitz, 1909	Amblyomma cohaerens	Amblyomma cohearens			Morphology		Hoogerstaal, H. (1956). African Ixodidae 1. Ticks of the Sudan with special reference to Equatorial Province and with Preliminary Review of the Genusa Boophilus, Margaroups and Hyalomma. US Navy, Washington, DC.; Mattysse, J.G. and Colobo, M.H. 1987. The Ixodid Ticks of Uganda. Entomological Society fo America, College Park, Maryland, 298pp.; Morel, P.C. 1980. Study on Ethiopian Ticks. IEMVT, Min…			between January and October 2002		Ethiopia			Ghibe Valley at a location in Gullele/Tolley area	39.5	9	WGS84	37deg30'E	8deg15'N	8deg15'N, 37deg30'E	Degrees minutes seconds	941500	https://manisnet.org	GeoNames (Federal Democratic Republic of Ethiopia; independent political entity; GeoNames ID 337996)
484	George Mason University	https://chhs.gmu.edu/	Wofford, Rachel	rwofford@gmu.edu	4400 University Drive, Fairfax, Virginia 22030	2021-02-11							Human observation	Feleke, A., Petros, B., Lemecha, H., Wossene, A., Mulatu, W., & Rege, E.J.O. (2008). Study on monthly dynamics of ticks and seroprevalence of Anaplasma marginale, Babesia bigemina and Theileria mutans in four indigenous breeds of cattle in Ghibe Valley, Ethiopia. Ethiop. J. Sci., 31(1):11-20.			Animalia	Arthropoda	Arachnida	Ixodida	Ixodidae	Amblyomma	cohearens	Dönitz, 1909	A. cohaerens	Amblyomma cohearens			Morphology		Hoogstraal, H. (1956). African Ixodidea, Ticks of Sudan. U.S. Naval Med. Res. Washington DC, 1589 pp.; Mathysse, J.G. and Colobo, M.H. (1987). The Ixodid Ticks of Uganda. Entomological Society of America, College Park, Maryland, 289 pp.; Morel, P.C. (1980). Study on Ethiopian Ticks. IEMVT, Minishtre des Affares d' etageres, 332 pp.			between January and October 2002		Ethiopia			Ghibe Valley in a joint- project experimental station of International Livestock Research Institute (ILRI) and Ethiopian Institute of Agricultural Research (EIAR)	39.5	9	WGS84	37deg30'E	8deg15'N	8deg15'N, 37deg30'E	Degrees minutes seconds	941500	https://manisnet.org	GeoNames (Federal Democratic Republic of Ethiopia; independent political entity; GeoNames ID 337996)
544	George Mason University	https://chhs.gmu.edu/	Wofford, Rachel	rwofford@gmu.edu	4400 University Drive, Fairfax, Virginia 22030	2021-02-11							Human observation	Gashaw, A. (2005). Host Preference and Seasonal Variation of Tick (Amblyomma cohaerens Donitz, 1909) on Naturally Infested Cattle in Jimma Zone, Southwestern Ethiopia. Journal of Agriculture and Rural Development in the Tropics and Subtropics, 106(1):49-57.			Animalia	Arthropoda	Arachnida	Ixodida	Ixodidae	Amblyomma	cohearens	Dönitz, 1909	Amblyomma cohaerens	Amblyomma cohearens			Morphology		Hoogstraal, H.; African Ixodoidea Vol. 1, Ticks of Sudan; Department of the Navy, Washington D.C; 1956.; Keirans, J. E. and Robbins, R. G.; A world checklist of genera, subgenera and species of ticks (Acari: Ixodida); J. Vector Ecol.; 24:115–129; 1999.			September 1998 to August 2000		Ethiopia			Blida in Jimma zone	37	7.66667	WGS84					138500	https://manisnet.org	GeoNames (Jimma Zone; second-order administrative division; GeoNames ID 333766)
[truncated: 3,129 more rows]
[truncated: 40 more columns]
